# Supplementary material for: The molecular basis of FimT-mediated DNA uptake during bacterial natural transformation
Source: Nat Commun. 2022 Mar 4;13:1065. doi: 10.1038/s41467-022-28690-1 (PMC8897410; doi:10.1038/s41467-022-28690-1)
Supplement: Supplementary file 4 — Source Data [file 41467_2022_28690_MOESM4_ESM.xlsx]

## Sheet: Figure 1a
Figure 1a
Transformation Assay
Replicate	Strain	Transformation efficiency	Detection limit	Average Transformation efficiency	SD Average Transformation efficiency
1	parent (Lp02)	6e-06	2.9412e-08	1.9351e-05	2.4429e-05
2	parent (Lp02)	4.5067e-06	2.6667e-08
3	parent (Lp02)	4.7545e-05	9.0909e-09
1	ΔfimT	<d.l.	1.8519e-08	<d.l.
2	ΔfimT	<d.l.	1.9231e-08
3	ΔfimT	<d.l.	6.8966e-09
1	ΔfimU	4.2712e-05	1.6949e-08	2.8598e-05	1.5375e-05
2	ΔfimU	1.2214e-05	1.5267e-08
3	ΔfimU	3.0867e-05	7.2289e-09
1	ΔpilQ	<d.l.	1.9417e-08	<d.l.
2	ΔpilQ	<d.l.	1.4286e-08
3	ΔpilQ	<d.l.	1.2987e-08
1	ΔcomEC	<d.l.	2.8169e-08	<d.l.
2	ΔcomEC	<d.l.	2.1277e-08
3	ΔcomEC	<d.l.	2.5641e-08
1	ΔpilT	<d.l.	1.6529e-08	<d.l.
2	ΔpilT	<d.l.	1.9048e-08
3	ΔpilT	<d.l.	2.0202e-08
1	ΔfimT Ptac-fimT	7.0968e-06	1.6129e-08	1.3862e-05	8.4008e-06
2	ΔfimT Ptac-fimT	1.1224e-05	2.0408e-08
3	ΔfimT Ptac-fimT	2.3265e-05	2.0408e-08
1	ΔfimT Ptac-fimT R143Q	3.0612e-08	2.0408e-08	3.3068e-08	3.9349e-09
2	ΔfimT Ptac-fimT R143Q	3.7607e-08	1.7094e-08
3	ΔfimT Ptac-fimT R143Q	3.0986e-08	1.4085e-08
1	ΔfimT Ptac-fimT R146Q	<d.l.	1.9608e-08	2.1072e-08	2.1286e-09
2	ΔfimT Ptac-fimT R146Q	2.3529e-08	1.6807e-08
3	ΔfimT Ptac-fimT R146Q	<d.l.	1.2048e-08
1	ΔfimT Ptac-fimT R148Q	1.9057e-07	1.8868e-08	3.4733e-07	3.0066e-07
2	ΔfimT Ptac-fimT R148Q	1.5746e-07	5.5249e-08
3	ΔfimT Ptac-fimT R148Q	6.9398e-07	2.4096e-08
1	ΔfimT Ptac-fimT R146QR148Q	<d.l.	1.4286e-08	<d.l.
2	ΔfimT Ptac-fimT R146QR148Q	<d.l.	1.9802e-08
3	ΔfimT Ptac-fimT R146QR148Q	<d.l.	2.381e-08
1	ΔfimT Ptac-fimT 1428 R143QR146QR148Q	<d.l.	2.9412e-08	<d.l.
2	ΔfimT Ptac-fimT 1428 R143QR146QR148Q	<d.l.	2.5e-08
3	ΔfimT Ptac-fimT 1428 R143QR146QR148Q	<d.l.	2e-08
		Average Detection limit	1.9843e-08
		SD Average Detection limit	8.2282e-09
		#	Average detection limit was used to determine the Average Transformation efficiency for values <d.l.
			The expermients in Figure 1a and 4c have been performed in parallel hence why they are combined here

## Sheet: Figure 1b
Figure 1b
EMSA
	PilA1	PilA2	FimU	FimT

## Sheet: Figure 1c
Figure 1c		Time (s)	ITC 30 uM FimT 320 uM dsDNA_RAW cp (µcal/s)	ITC 0 uM FimT 320 uM dsDNA_RAW cp (µcal/s)	ITC 30 uM FimT 350 uM ssDNA_RAW cp (µcal/s)	ITC 0 uM FimT 350 uM ssDNA_RAW cp (µcal/s)		ITC 30 uM FimT 320 uM dsDNA_deltaH									ITC 30 uM FimT 350 uM ssDNA_deltaH
ITC		2	1.45e-05	14.4036	0.000787648	13.311		DH	INJV (µl)	Xt	Mv	XMt	NDH	DY	Fit		DH	INJV (µl)	Xt	Mv	XMt	NDH	DY	Fit
		4	-0.000317	14.4032	0.00124	13.3103		2.14722	1	0	0.03	0.00745504	--	--	4090.51		0.34089	1	0	0.03	0.00815	--	--	1215.08
		6	-0.00151	14.4025	0.000961627	13.3102		28.6974	15	0.000223495	0.029979	0.119905	3926.41	-30.5328	3956.95		6.4008	15	0.000244448	0.02998	0.13115	1186.18	-3.68391	1189.87
		8	-0.00219	14.4013	0.000790616	13.3104		24.747	15	0.00355717	0.0296665	0.233527	3708.82	75.9029	3632.92		6.4615	15	0.00389	0.02967	0.25542	1139.63	3.28903	1136.34
		10	-0.00176	14.4018	0.000793605	13.3104		21.1582	15	0.00685571	0.0293572	0.348321	3146.75	-37.2218	3183.97		6.33987	15	0.0075	0.02936	0.38098	1068.81	-4.06511	1072.87
		12	-0.0012	14.4018	0.000947594	13.31		18.0467	15	0.0101191	0.0290511	0.464286	2630.1	9.33933	2620.77		5.85174	15	0.01107	0.02905	0.50781	1005.68	6.65158	999.031
		14	-0.00145	14.4007	0.000734583	13.3102		13.7412	15	0.0133473	0.0287481	0.581422	1927.17	-89.0411	2016.21		5.24648	15	0.0146	0.02875	0.63593	916.312	0.87417	915.438
		16	-0.00232	14.4007	0.000241573	13.3098		11.3609	15	0.0165404	0.0284482	0.69973	1539.49	66.4235	1473.06		4.91626	15	0.01809	0.02845	0.76533	833.749	9.62252	824.127
		18	-0.00258	14.4014	0.000249562	13.3082		9.08428	15	0.0196984	0.0281514	0.819209	1055.12	2.60959	1052.51		4.35767	15	0.02155	0.02815	0.89601	708.853	-19.7294	728.582
		20	-0.00217	14.4012	0.000462551	13.3082		7.933	15	0.0228212	0.0278576	0.93986	806.586	51.7606	754.825		3.63236	15	0.02496	0.02786	1.02797	641.994	8.76511	633.229
		22	-0.00187	14.4009	0.00183	13.3089		6.66408	15	0.0259088	0.0275667	1.06168	581.284	29.8426	551.441		3.28019	15	0.02834	0.02757	1.16122	528.317	-14.1703	542.487
		24	-0.000219	14.4011	0.00106	13.3097		5.51304	15	0.0289614	0.0272787	1.18468	422.838	10.2414	412.597		2.55206	15	0.03168	0.02728	1.29574	472.132	12.3102	459.822
		26	0.000619	14.4014	0.000488519	13.3099		4.97528	15	0.0319787	0.0269936	1.30884	329.754	13.4999	316.254		2.27849	15	0.03498	0.02699	1.43155	382.511	-4.70349	387.214
		28	-0.000131	14.4014	-0.000590492	13.3093		4.0341	15	0.034961	0.0267114	1.43418	232.468	-15.387	247.855		1.96547	15	0.03824	0.02671	1.56863	334.505	9.30756	325.198
		30	-0.000469	14.4014	-0.000821503	13.3102		4.27424	15	0.037908	0.0264319	1.56069	164.718	-33.3818	198.1		1.7434	15	0.04146	0.02643	1.707	273.364	0.11936	273.245
		32	-0.000474	14.4015	0.000203486	13.3102		3.75889	15	0.04082	0.0261551	1.68837	138.99	-22.0643	161.054		1.62191	15	0.04465	0.02616	1.84665	227.694	-2.54262	230.237
		34	0.000256	14.4013	0.00207	13.3094		3.49093	15	0.0436967	0.0258811	1.81722	62.082	-70.7883	132.87		1.57525	15	0.04779	0.02588	1.98758	197.481	2.63554	194.845
		36	0.000294	14.4009	0.0019	13.3094		3.23493	15	0.0465384	0.0256097	1.94724	37.4655	-73.5418	111.007		1.04011	15	0.0509	0.02561	2.1298	171.737	5.97126	165.765
		38	7.71e-05	14.401	0.000912454	13.3098		3.55438	15	0.0493449	0.0253409	2.07844	39.4473	-54.3005	93.7478		1.09266	15	0.05397	0.02534	2.27329	136.522	-5.31007	141.832
		40	7.04e-06	14.4002	0.00126	13.3103		3.35454	15	0.0521162	0.0250747	2.2108	3.36279	-76.5434	79.9062		0.78426	15	0.057	0.02507	2.41807	117.665	-4.39645	122.061
		42	0.000718	14.3991	0.00109	13.3099		3.01498	15	0.0548524	0.0248111	2.34434	21.2666	-47.3805	68.6471		1.16923	15	0.05999	0.02481	2.56412	102.014	-3.63293	105.647
		44	0.000802	14.3989	0.00131	13.3101			--	0.0575535	0.02455	--						--	0.06295	0.02455	--
		46	0.000376	14.3984	0.00218	13.3103
		48	0.00109	14.3981	0.00244	13.311
		50	0.00112	14.3989	0.00212	13.3114		ITC 0 uM FimT 320 uM dsDNA_deltaH									ITC 0 uM FimT 350 uM ssDNA_deltaH
		52	0.000122	14.3983	0.00141	13.3103		DH	INJV (µl)	Xt	Mv	XMt	NDH				DH	INJV (µl)	Xt	Mv	XMt	NDH
		54	-0.00133	14.3979	0.000584367	13.3097		0.13563	1	0	0.03	0.00746	423.847				-0.37623	1	0	0.03	0.00815	-1074.93
		56	-0.00017	14.3983	0.000632356	13.3098		9.85057	15	0.000223495	0.02998	0.11991	2052.2				0.17335	15	0.000244448	0.02998	0.13115	33.0186
		58	0.000875	14.3979	0.000387346	13.3095		6.94464	15	0.00356	0.02967	0.23353	1446.8				0.47844	15	0.00389	0.02967	0.25542	91.1319
		60	0.000639	14.3972	-0.0014	13.3083		6.0538	15	0.00686	0.02936	0.34832	1261.21				0.72864	15	0.0075	0.02936	0.38098	138.789
		62	-0.000354	14.3978	-0.00214	13.3081		5.42222	15	0.01012	0.02905	0.46429	1129.63				0.57191	15	0.01107	0.02905	0.50781	108.935
		64	-0.000918	14.398	-0.00162	13.3078		4.49085	15	0.01335	0.02875	0.58142	935.594				0.43584	15	0.0146	0.02875	0.63593	83.017
		66	-0.000872	14.3977	-0.000293698	13.3084		3.97132	15	0.01654	0.02845	0.69973	827.359				0.53907	15	0.01809	0.02845	0.76533	102.68
		68	-0.000747	14.3974	0.000636292	13.3081		4.01972	15	0.0197	0.02815	0.81921	837.442				0.6362	15	0.02155	0.02815	0.89601	121.18
		70	-0.000579	14.3971	2.80864e-07	13.3079		4.06139	15	0.02282	0.02786	0.93986	846.123				0.26189	15	0.02496	0.02786	1.02797	49.8845
		72	-0.000727	14.3966	-0.00092173	13.3087		3.87392	15	0.02591	0.02757	1.06168	807.067				0.50653	15	0.02834	0.02757	1.16122	96.4816
		74	-0.000495	14.3967	-0.00111	13.3084		3.48341	15	0.02896	0.02728	1.18468	725.711				0.07336	15	0.03168	0.02728	1.29574	13.974
		76	-0.00139	14.3967	-0.000779752	13.3072		3.39246	15	0.03198	0.02699	1.30884	706.762				0.27031	15	0.03498	0.02699	1.43155	51.4874
		78	-0.00129	14.3968	-0.000288762	13.3072		2.91825	15	0.03496	0.02671	1.43418	607.97				0.20932	15	0.03824	0.02671	1.56863	39.8701
		80	-0.00163	14.3963	0.000396227	13.307		3.48359	15	0.03791	0.02643	1.56069	725.748				0.30824	15	0.04146	0.02643	1.707	58.7126
		82	-0.0021	14.3959	0.00127	13.3062		3.09174	15	0.04082	0.02616	1.68837	644.112				0.42651	15	0.04465	0.02616	1.84665	81.24
		84	-0.00144	14.3959	0.00109	13.3062		3.19293	15	0.0437	0.02588	1.81722	665.194				0.53847	15	0.04779	0.02588	1.98758	102.566
		86	-0.00109	14.3977	0.00183	13.3074		3.0551	15	0.04654	0.02561	1.94724	636.479				0.13849	15	0.0509	0.02561	2.1298	26.3795
		88	-0.000842	14.3993	0.00184	13.308		3.36504	15	0.04934	0.02534	2.07844	701.049				0.37592	15	0.05397	0.02534	2.27329	71.6044
		90	-0.00134	14.3994	0.00108	13.3082		3.3384	15	0.05212	0.02507	2.2108	695.501				0.16652	15	0.057	0.02507	2.41807	31.7184
		92	-0.0019	14.3975	0.00132	13.307		2.9129	15	0.05485	0.02481	2.34434	606.853				0.63366	15	0.05999	0.02481	2.56412	120.697
		94	-0.00125	14.3968	0.00162	13.3037			--	0.05755	0.02455	--						--	0.06295	0.02455	--
		96	-5.17e-05	14.3956	0.0024	13.3007
		98	0.000422	14.395	0.00225	13.2978
		100	0.000124	14.3941	0.00279	13.2969
		102	0.000244	14.3912	0.00252	13.2966
		104	0.000722	14.3886	0.00154	13.2977
		106	0.000929	14.3883	0.00106	13.3001
		108	0.00175	14.3902	0.00113	13.3036
		110	0.00188	14.3919	0.00168	13.3073
		112	0.00127	14.3936	0.00223	13.3094
		114	0.000858	14.3935	0.00255	13.3098
		116	-0.000783	14.3945	0.00157	13.3114
		118	-0.00156	14.3968	0.000334022	13.3124
		120	-0.000754	14.3974	0.000368011	13.3128
		122	0	14.3968	0	13.312
		124	0.000848	14.3952	-6.30108e-05	13.3105
		126	0.00282	14.3953	-0.000350022	13.3096
		128	0.01974	14.3996	0.00187	13.3103
		130	0.04235	14.4029	0.00692	13.3104
		132	0.05256	14.4047	0.00982	13.3112
		134	0.05656	14.4052	0.01077	13.3102
		136	0.05586	14.4052	0.01064	13.3057
		138	0.05313	14.4055	0.01015	13.3024
		140	0.04957	14.4047	0.01092	13.3005
		142	0.04571	14.4041	0.01172	13.2992
		144	0.04201	14.4032	0.01106	13.2985
		146	0.03848	14.4019	0.00956	13.3002
		148	0.03495	14.4015	0.0079	13.3045
		150	0.03495	14.4016	0.00782	13.3093
		152	0.04145	14.4024	0.00587	13.3122
		154	0.04187	14.4014	0.00511	13.3111
		156	0.03367	14.3999	0.00387	13.3107
		158	0.02293	14.3997	0.00289	13.3102
		160	0.01373	14.3996	0.00286	13.3095
		162	0.00874	14.3987	0.00268	13.3088
		164	0.00507	14.3984	0.00253	13.3087
		166	0.00202	14.3977	0.0033	13.308
		168	0.00094	14.3965	0.00291	13.3047
		170	0.000882	14.3961	0.00207	13.3005
		172	0.00095	14.3965	0.00139	13.2988
		174	0.00202	14.3948	0.000650719	13.297
		176	0.00237	14.3944	0.000322708	13.2974
		178	0.00184	14.394	0.000258698	13.2986
		180	0.00199	14.3935	-5.31327e-06	13.2989
		182	0.00271	14.3947	-0.000129324	13.2989
		184	0.00305	14.3957	-0.000647335	13.2985
		186	0.00418	14.3947	-0.000188346	13.2993
		188	0.00421	14.3942	0.00105	13.3016
		190	0.00358	14.3939	0.00103	13.307
		192	0.00391	14.3933	0.000674622	13.3105
		194	0.00405	14.3931	0.000379611	13.313
		196	0.00416	14.3928	0.0008246	13.312
		198	0.00467	14.3917	0.00029159	13.3123
		200	0.00531	14.3912	0.000897579	13.3123
		202	0.00698	14.3911	0.000652568	13.3119
		204	0.00843	14.3908	4.05571e-05	13.3115
		206	0.01029	14.3906	0.000501546	13.3102
		208	0.01345	14.3908	0.00159	13.3086
		210	0.0211	14.3912	0.000534525	13.3078
		212	0.02686	14.39	-0.000102486	13.3074
		214	0.02314	14.3902	-0.00124	13.3059
		216	0.01352	14.3905	-0.00145	13.3053
		218	0.00658	14.3898	-0.00181	13.3056
		220	0.00134	14.3896	-0.00158	13.3048
		222	-0.00142	14.3894	-0.00080854	13.3049
		224	-0.0031	14.3887	-0.00153	13.3034
		226	-0.00278	14.3881	-0.00193	13.3036
		228	-0.00181	14.3883	-0.00185	13.3034
		230	-0.00187	14.3885	-0.00294	13.3029
		232	-0.0015	14.3888	-0.00127	13.3035
		234	0.000458	14.3892	0.000562395	13.3038
		236	0.00131	14.3877	-0.000543616	13.3045
		238	0.0028	14.3864	-0.000846627	13.3047
		240	0.00546	14.3865	-0.000339637	13.3059
		242	0.00498	14.3859	-0.00189	13.3058
		244	0.00343	14.3864	-0.00219	13.3052
		246	0.00369	14.3863	-0.00172	13.3052
		248	0.00429	14.3869	-0.000445681	13.3049
		250	0.00479	14.3876	-0.000734691	13.3049
		252	0.00473	14.3881	-7.67022e-05	13.3045
		254	0.00494	14.3883	0.000518287	13.3041
		256	0.00565	14.3869	0.000638276	13.3049
		258	0.00655	14.3857	0.000783265	13.3046
		260	0.00871	14.3852	0.000708255	13.3049
		262	0.01039	14.385	0.00188	13.3044
		264	0.01066	14.385	0.00226	13.303
		266	0.00979	14.3854	0.00233	13.3031
		268	0.00834	14.385	0.00356	13.3021
		270	0.0082	14.3847	0.0033	13.3012
		272	0.00801	14.3848	0.00189	13.3015
		274	0.00988	14.3852	0.00124	13.302
		276	0.01754	14.3852	0.00157	13.302
		278	0.02324	14.3858	0.00134	13.3015
		280	0.02125	14.3864	0.00146	13.3014
		282	0.01255	14.3862	0.00177	13.3016
		284	0.00549	14.3847	0.00241	13.3019
		286	0.000115	14.3842	0.0029	13.3018
		288	-0.00263	14.3842	0.00207	13.3013
		290	-0.0029	14.3843	0.00268	13.3009
		292	-0.00182	14.3845	0.00279	13.3018
		294	-0.00161	14.384	0.00393	13.302
		296	-0.00122	14.3837	0.00375	13.3009
		298	-0.00047	14.3838	0.00337	13.3007
		300	-9.63e-05	14.3843	0.0026	13.3006
		302	0.00103	14.3851	0.000963663	13.3011
		304	0.00225	14.3862	0.000254722	13.3021
		306	0.00385	14.3861	7.27811e-05	13.3024
		308	0.02446	14.3848	0.00047084	13.3022
		310	0.07148	14.3841	-9.31011e-05	13.3028
		312	0.12876	14.383	-0.000230042	13.3026
		314	0.19159	14.3838	-0.000360983	13.3021
		316	0.25423	14.3839	-4.09244e-05	13.3021
		318	0.31431	14.384	0.000412135	13.3019
		320	0.36904	14.3836	0.0012	13.3024
		322	0.42113	14.3841	0.00152	13.3017
		324	0.47526	14.3838	0.00129	13.301
		326	0.52141	14.3834	0.00055737	13.3013
		328	0.55088	14.3827	0.000727429	13.3005
		330	0.57332	14.3823	0.00178	13.3005
		332	0.59151	14.3817	0.00242	13.3003
		334	0.60888	14.3812	0.00299	13.3002
		336	0.62541	14.3817	0.0029	13.3007
		338	0.64036	14.3815	0.00284	13.3022
		340	0.65335	14.3816	0.00141	13.3026
		342	0.66098	14.3825	0.00206	13.3029
		344	0.64562	14.3823	0.00279	13.3028
		346	0.60824	14.3816	0.00298	13.3028
		348	0.56023	14.3826	0.00282	13.3031
		350	0.51011	14.3826	0.00234	13.3043
		352	0.46012	14.3821	0.00293	13.3055
		354	0.41122	14.3816	0.00329	13.3056
		356	0.36452	14.3814	0.0034	13.3061
		358	0.32109	14.3813	0.00321	13.3053
		360	0.28117	14.3811	0.00271	13.3053
		362	0.24865	14.3813	0.00398	13.3063
		364	0.22133	14.3809	0.00379	13.3048
		366	0.19792	14.3814	0.00145	13.303
		368	0.18425	14.3884	0.00129	13.3028
		370	0.17587	14.3997	0.00884	13.3029
		372	0.15939	14.4138	0.01961	13.304
		374	0.13695	14.4305	0.02974	13.3055
		376	0.11742	14.4478	0.03881	13.3071
		378	0.10149	14.4653	0.0491	13.3099
		380	0.09001	14.4826	0.0585	13.3122
		382	0.08193	14.4989	0.06875	13.3149
		384	0.07308	14.5151	0.07866	13.3171
		386	0.06637	14.5294	0.0892	13.3186
		388	0.06185	14.5434	0.09941	13.3204
		390	0.05808	14.5551	0.10982	13.3224
		392	0.05393	14.566	0.119	13.3224
		394	0.05004	14.5751	0.12816	13.3227
		396	0.04606	14.5829	0.13588	13.3237
		398	0.04339	14.5882	0.1434	13.3247
		400	0.04005	14.5934	0.14912	13.326
		402	0.03725	14.5949	0.15496	13.3266
		404	0.03567	14.5896	0.15548	13.326
		406	0.03757	14.5794	0.14952	13.3239
		408	0.04385	14.5661	0.13888	13.3231
		410	0.04451	14.5536	0.12733	13.3207
		412	0.03673	14.5395	0.11545	13.3181
		414	0.02565	14.5258	0.10341	13.3156
		416	0.0173	14.5127	0.09152	13.3125
		418	0.01207	14.5008	0.0805	13.3107
		420	0.00873	14.4912	0.07014	13.3085
		422	0.00626	14.4816	0.06174	13.3079
		424	0.00507	14.4735	0.05396	13.3065
		426	0.0033	14.466	0.04702	13.306
		428	0.000386	14.4581	0.04083	13.3055
		430	0.000457	14.4513	0.03592	13.3043
		432	0.000121	14.4455	0.03189	13.3029
		434	-7.3e-05	14.44	0.02834	13.3028
		436	-0.000949	14.4352	0.02557	13.3022
		438	-0.00178	14.4308	0.02233	13.3022
		440	-0.00162	14.4279	0.0203	13.3024
		442	-0.000581	14.4244	0.01854	13.3022
		444	-0.000602	14.4212	0.01703	13.3011
		446	-0.000481	14.4189	0.01521	13.3014
		448	-0.00025	14.4172	0.01388	13.301
		450	-0.000855	14.4154	0.01299	13.3016
		452	-0.00116	14.4138	0.0129	13.3016
		454	-0.000518	14.4112	0.0114	13.3023
		456	-0.000621	14.4102	0.0111	13.3037
		458	-0.00235	14.41	0.00957	13.3045
		460	-0.00438	14.4091	0.00814	13.305
		462	-0.00412	14.4073	0.00795	13.3059
		464	-0.00321	14.4064	0.00771	13.3061
		466	-0.00105	14.4055	0.00616	13.306
		468	0.00105	14.404	0.00515	13.3061
		470	0.0013	14.4027	0.00489	13.3062
		472	0.000348	14.4019	0.00539	13.3062
		474	-0.00125	14.4021	0.00647	13.3063
		476	-0.00229	14.4012	0.00784	13.3057
		478	0.00168	14.401	0.00898	13.3056
		480	0.01115	14.4004	0.0081	13.3062
		482	0.01461	14.399	0.00744	13.3062
		484	0.00895	14.3984	0.00707	13.3053
		486	0.00173	14.3972	0.00757	13.305
		488	0.01783	14.3965	0.00855	13.3047
		490	0.06072	14.3968	0.00861	13.3044
		492	0.11529	14.3966	0.00876	13.3048
		494	0.17371	14.3963	0.00817	13.3047
		496	0.23282	14.3956	0.00786	13.3039
		498	0.28662	14.3948	0.00731	13.304
		500	0.33558	14.3942	0.00651	13.3044
		502	0.37773	14.3933	0.00634	13.3047
		504	0.41406	14.3936	0.0064	13.3057
		506	0.44474	14.3927	0.00765	13.3063
		508	0.4723	14.3923	0.00977	13.3055
		510	0.49511	14.3919	0.00859	13.3064
		512	0.5148	14.3913	0.00539	13.3068
		514	0.53253	14.3913	0.00385	13.3062
		516	0.55449	14.3908	0.00259	13.3058
		518	0.56904	14.3895	0.00281	13.3063
		520	0.57047	14.3888	0.00356	13.3066
		522	0.56343	14.3887	0.0052	13.3068
		524	0.54234	14.3892	0.00842	13.3069
		526	0.50608	14.3891	0.0089	13.3052
		528	0.46517	14.3897	0.00711	13.3015
		530	0.42085	14.3892	0.00566	13.2991
		532	0.37639	14.3888	0.00412	13.2988
		534	0.33519	14.3889	0.00329	13.302
		536	0.2989	14.3896	0.00244	13.3072
		538	0.26493	14.3894	0.00111	13.3102
		540	0.23491	14.3888	0.000608197	13.311
		542	0.2081	14.3875	0.000638018	13.3108
		544	0.18441	14.3861	0.00021184	13.3101
		546	0.16351	14.3867	-0.000289339	13.31
		548	0.14484	14.3947	-0.00199	13.3106
		550	0.12871	14.4077	-0.00224	13.3098
		552	0.11485	14.4226	-0.000673874	13.31
		554	0.10875	14.4382	0.00103	13.3103
		556	0.10874	14.4532	0.00269	13.3112
		558	0.10187	14.4666	0.0045	13.3108
		560	0.08745	14.4801	0.00489	13.3103
		562	0.07373	14.4937	0.00456	13.3089
		564	0.06236	14.5061	0.00362	13.3084
		566	0.05358	14.5143	0.000995876	13.309
		568	0.04744	14.5215	-6.5172e-05	13.3098
		570	0.04213	14.5275	0.000388191	13.309
		572	0.03807	14.5325	0.00136	13.3085
		574	0.03568	14.5382	0.00199	13.3091
		576	0.03395	14.5417	0.00203	13.3102
		578	0.03214	14.5448	0.00279	13.3106
		580	0.03009	14.548	0.00333	13.3103
		582	0.02787	14.5486	0.00206	13.3092
		584	0.02529	14.5437	0.00169	13.3095
		586	0.0258	14.5349	0.00132	13.3098
		588	0.03297	14.5244	0.0016	13.31
		590	0.03707	14.5124	0.000250819	13.3096
		592	0.03238	14.5007	-0.000871818	13.31
		594	0.02304	14.4888	-0.00122	13.3102
		596	0.01456	14.4781	-0.00149	13.31
		598	0.00817	14.4679	-0.000202729	13.3096
		600	0.00434	14.4597	0.000602633	13.3089
		602	0.00143	14.4518	-0.000115004	13.3082
		604	-0.000527	14.4445	-0.000581641	13.307
		606	-0.000878	14.4382	-0.00186	13.3077
		608	-0.000191	14.4333	0.00244	13.3085
		610	-1.01e-05	14.4281	0.01564	13.3092
		612	0.00168	14.424	0.03166	13.3105
		614	0.00321	14.4201	0.04795	13.3124
		616	0.00542	14.4176	0.06319	13.3159
		618	0.0059	14.4154	0.07854	13.3184
		620	0.01147	14.4129	0.09354	13.3209
		622	0.02204	14.4104	0.10685	13.3228
		624	0.02429	14.4094	0.11825	13.3245
		626	0.01879	14.4079	0.12798	13.3269
		628	0.01198	14.407	0.13583	13.3285
		630	0.0065	14.4052	0.14298	13.3288
		632	0.00253	14.404	0.14952	13.3291
		634	0.000757	14.4031	0.1542	13.3309
		636	0.000787	14.4009	0.15636	13.3322
		638	0.00242	14.4009	0.15803	13.3321
		640	0.00241	14.401	0.16082	13.3339
		642	0.00312	14.3993	0.16323	13.335
		644	0.00443	14.3992	0.16125	13.3351
		646	0.00561	14.3981	0.15163	13.3337
		648	0.00977	14.3975	0.13869	13.3314
		650	0.02157	14.3967	0.12581	13.328
		652	0.02748	14.3962	0.11302	13.3257
		654	0.02085	14.3949	0.10323	13.324
		656	0.01174	14.3944	0.09159	13.322
		658	0.0043	14.3924	0.07973	13.3203
		660	-0.00147	14.3897	0.06789	13.3195
		662	-0.00535	14.39	0.05714	13.3186
		664	-0.00724	14.3911	0.04715	13.3173
		666	-0.00695	14.392	0.03969	13.3156
		668	0.01057	14.3934	0.03405	13.3148
		670	0.05071	14.395	0.02824	13.3147
		672	0.09971	14.3963	0.02288	13.3134
		674	0.15007	14.3964	0.01754	13.3133
		676	0.20066	14.3955	0.01375	13.3128
		678	0.24607	14.3934	0.01136	13.3124
		680	0.28994	14.3913	0.00907	13.3127
		682	0.3347	14.3904	0.00744	13.3137
		684	0.3696	14.3905	0.00708	13.3136
		686	0.39033	14.3901	0.00679	13.3125
		688	0.40436	14.3908	0.00543	13.3124
		690	0.41551	14.3904	0.00464	13.3123
		692	0.42459	14.3914	0.00415	13.3116
		694	0.4327	14.39	0.00349	13.3121
		696	0.44003	14.3891	0.00259	13.3127
		698	0.44648	14.3889	0.00162	13.3136
		700	0.45139	14.389	0.00134	13.3146
		702	0.45465	14.389	0.00159	13.3157
		704	0.44474	14.3883	0.000776434	13.3162
		706	0.42688	14.3872	0.00141	13.3169
		708	0.40601	14.3876	0.00164	13.317
		710	0.37388	14.3877	0.00212	13.3165
		712	0.33385	14.3863	0.00178	13.3174
		714	0.29491	14.3856	0.00154	13.3164
		716	0.25945	14.3857	0.000321886	13.3162
		718	0.22868	14.3859	-0.000182705	13.3158
		720	0.2032	14.3862	0.000760704	13.3157
		722	0.18011	14.3857	0.00112	13.317
		724	0.16064	14.3847	-0.000318479	13.3178
		726	0.14334	14.3865	-0.00168	13.3189
		728	0.12891	14.3934	-0.00181	13.3187
		730	0.11807	14.4043	-0.0016	13.318
		732	0.11566	14.4165	-0.000980844	13.3176
		734	0.11368	14.4294	-0.00114	13.3172
		736	0.10308	14.4418	-0.00122	13.3175
		738	0.08828	14.4553	-0.0016	13.3177
		740	0.07452	14.4659	-0.00138	13.317
		742	0.06523	14.4763	-0.0011	13.3165
		744	0.05704	14.4851	-0.00109	13.3158
		746	0.05049	14.4925	-0.000559989	13.3158
		748	0.04495	14.4989	-0.000604128	13.3161
		750	0.04099	14.505	-0.000285268	13.3157
		752	0.03857	14.5098	0.000201593	13.3167
		754	0.03686	14.5136	0.000245454	13.3169
		756	0.03759	14.5167	3.93141e-05	13.3168
		758	0.04659	14.5198	-0.000930825	13.3176
		760	0.05039	14.5223	-0.00118	13.3189
		762	0.04373	14.5216	-0.000963104	13.319
		764	0.03391	14.5157	-0.000385243	13.3189
		766	0.02615	14.5071	-0.000221383	13.3187
		768	0.02072	14.4977	-0.000145522	13.3181
		770	0.01664	14.4877	1.83384e-05	13.3196
		772	0.01273	14.4771	-0.00128	13.3202
		774	0.01235	14.4675	-0.00267	13.3195
		776	0.01198	14.4589	-0.0026	13.3169
		778	0.01145	14.4514	-0.000898219	13.3143
		780	0.01299	14.4442	0.00163	13.3127
		782	0.02178	14.4381	0.00362	13.3123
		784	0.02819	14.4326	0.00443	13.316
		786	0.02545	14.4285	0.00287	13.3201
		788	0.01768	14.4227	0.00218	13.3224
		790	0.00896	14.4177	0.0031	13.3237
		792	0.00399	14.414	0.00302	13.3232
		794	0.000557	14.412	0.00279	13.3233
		796	-0.00179	14.41	0.00264	13.3232
		798	-0.0035	14.4082	0.00307	13.3227
		800	-0.00509	14.4067	0.00349	13.3237
		802	-0.00378	14.4053	0.00334	13.3237
		804	-0.00188	14.4035	0.0037	13.3232
		806	0.00396	14.4022	0.00395	13.3228
		808	0.01517	14.4006	0.00381	13.3218
		810	0.01819	14.4008	0.00299	13.3216
		812	0.0111	14.4004	0.00165	13.3213
		814	0.00277	14.3993	0.00164	13.3216
		816	-0.00253	14.3982	0.000600239	13.3225
		818	-0.00494	14.3977	0.00106	13.3225
		820	-0.00545	14.3975	0.00141	13.3228
		822	-0.00648	14.397	0.00118	13.3234
		824	-0.00581	14.3955	0.00177	13.3232
		826	-0.0036	14.3942	0.00118	13.3229
		828	0.00232	14.3926	9.62905e-05	13.3218
		830	0.01256	14.3925	6.39656e-05	13.3191
		832	0.01692	14.3922	-0.00113	13.3169
		834	0.0128	14.3914	-0.00118	13.3164
		836	0.0063	14.3918	-3.00884e-06	13.3163
		838	3.81e-05	14.3917	0.000717666	13.3179
		840	-0.00347	14.3914	0.000779341	13.3191
		842	-0.00383	14.392	0.00111	13.3209
		844	-0.00293	14.392	0.000869692	13.3246
		846	-0.00233	14.3915	-9.6633e-05	13.3273
		848	0.00998	14.3917	0.00326	13.3288
		850	0.04464	14.3915	0.01312	13.3312
		852	0.09236	14.3905	0.02702	13.334
		854	0.14119	14.3898	0.04236	13.3368
		856	0.18075	14.3903	0.05785	13.3391
		858	0.21206	14.391	0.07079	13.3406
		860	0.23891	14.3914	0.08373	13.3424
		862	0.2644	14.3918	0.09324	13.3436
		864	0.28696	14.3927	0.10287	13.3445
		866	0.30704	14.3921	0.11209	13.3458
		868	0.32499	14.3905	0.12053	13.3474
		870	0.34189	14.3898	0.12791	13.3493
		872	0.36208	14.3901	0.13526	13.3495
		874	0.38119	14.3894	0.13907	13.3488
		876	0.3889	14.3888	0.14213	13.3478
		878	0.38815	14.3885	0.14427	13.3481
		880	0.38665	14.3884	0.14544	13.3482
		882	0.38419	14.388	0.14886	13.3484
		884	0.37143	14.3878	0.14853	13.3475
		886	0.34975	14.3876	0.14051	13.3462
		888	0.32266	14.3882	0.13014	13.3444
		890	0.29643	14.3882	0.11854	13.3418
		892	0.27848	14.3881	0.10682	13.3398
		894	0.25948	14.3875	0.09535	13.3383
		896	0.23308	14.3873	0.08455	13.3376
		898	0.20374	14.3876	0.07557	13.3363
		900	0.17704	14.3883	0.06781	13.3344
		902	0.15475	14.3887	0.0593	13.3324
		904	0.13664	14.3876	0.05208	13.3321
		906	0.12092	14.3887	0.04543	13.3297
		908	0.10836	14.3951	0.03913	13.3282
		910	0.09851	14.4034	0.03387	13.328
		912	0.09186	14.4139	0.03016	13.3275
		914	0.09204	14.4262	0.02648	13.327
		916	0.09025	14.4381	0.02346	13.326
		918	0.07972	14.4498	0.02037	13.326
		920	0.06776	14.4593	0.01794	13.326
		922	0.05775	14.4679	0.01557	13.3259
		924	0.05199	14.4762	0.01371	13.3264
		926	0.04679	14.4836	0.01335	13.3256
		928	0.04207	14.4903	0.01322	13.3259
		930	0.03834	14.4957	0.01234	13.3266
		932	0.03875	14.4984	0.01074	13.327
		934	0.04595	14.5005	0.00996	13.3253
		936	0.0486	14.5043	0.00908	13.3205
		938	0.04306	14.5084	0.00829	13.3182
		940	0.03419	14.511	0.00717	13.3192
		942	0.02698	14.5102	0.00654	13.3221
		944	0.02158	14.5045	0.00552	13.3235
		946	0.01707	14.4963	0.00523	13.3245
		948	0.01513	14.4875	0.004	13.3263
		950	0.01548	14.4788	0.00277	13.3281
		952	0.01833	14.4696	0.00253	13.3291
		954	0.02642	14.4582	0.00196	13.331
		956	0.02921	14.4494	0.00148	13.334
		958	0.02526	14.4431	0.000579335	13.3333
		960	0.01832	14.4375	0.000831878	13.331
		962	0.01294	14.4312	0.00102	13.3303
		964	0.00934	14.4276	0.000920183	13.3307
		966	0.00641	14.4251	0.000681882	13.3308
		968	0.00358	14.4212	0.000938582	13.3322
		970	0.00256	14.4167	0.00127	13.3347
		972	0.00768	14.4128	0.00109	13.3361
		974	0.01721	14.4107	0.00063468	13.3368
		976	0.01885	14.4078	-0.000285621	13.339
		978	0.01337	14.4058	-0.000568922	13.3405
		980	0.0059	14.4043	-0.000339222	13.3419
		982	-0.000363	14.4018	-0.000126523	13.3423
		984	-0.00511	14.4005	-0.000540824	13.3379
		986	-0.00734	14.3996	-0.000374124	13.3335
		988	-0.00715	14.4	0.000661575	13.3321
		990	-0.00632	14.4003	0.00162	13.3307
		992	0.00246	14.401	0.00207	13.3302
		994	0.0131	14.4014	0.00266	13.3315
		996	0.01413	14.4008	0.00203	13.333
		998	0.00859	14.3992	0.00106	13.3343
		1000	0.00267	14.3984	0.0014	13.3357
		1002	-0.00156	14.398	0.00174	13.3388
		1004	-0.00325	14.3975	0.0016	13.3417
		1006	-0.00374	14.3955	0.00241	13.3433
		1008	-0.00342	14.3951	0.00156	13.344
		1010	0.00196	14.3954	0.00236	13.3427
		1012	0.01355	14.395	0.00247	13.3391
		1014	0.01923	14.3938	0.00249	13.3365
		1016	0.01622	14.394	0.00274	13.3352
		1018	0.00963	14.3939	0.00297	13.3346
		1020	0.00469	14.3932	0.00347	13.3353
		1022	0.00235	14.3934	0.00418	13.3364
		1024	0.00045	14.3942	0.00292	13.3363
		1026	0.000179	14.3936	0.00257	13.3369
		1028	0.01322	14.3934	0.00317	13.3366
		1030	0.04797	14.3933	0.00279	13.3362
		1032	0.08793	14.3929	0.00113	13.3369
		1034	0.12144	14.3936	-0.000671679	13.3399
		1036	0.14831	14.3933	-0.00109	13.3445
		1038	0.17297	14.3928	0.000104075	13.348
		1040	0.19648	14.3924	0.000237451	13.3496
		1042	0.21807	14.3921	-0.000747172	13.3495
		1044	0.23686	14.3921	-0.00102	13.3496
		1046	0.25421	14.3922	-0.000259418	13.3495
		1048	0.27716	14.3922	-0.000349042	13.3489
		1050	0.29697	14.3924	-4.0665e-05	13.3488
		1052	0.30696	14.3919	0.000574712	13.3493
		1054	0.31007	14.3917	0.00113	13.3482
		1056	0.31313	14.3923	0.00222	13.3451
		1058	0.31441	14.3922	0.00234	13.3403
		1060	0.31491	14.3907	0.00221	13.3364
		1062	0.31522	14.3905	0.00287	13.334
		1064	0.31237	14.391	0.00392	13.3337
		1066	0.30629	14.3911	0.00471	13.3366
		1068	0.28958	14.3908	0.00547	13.3406
		1070	0.26205	14.3902	0.00434	13.3443
		1072	0.23126	14.3896	0.00408	13.3468
		1074	0.20233	14.3905	0.00422	13.348
		1076	0.1754	14.3923	0.00428	13.3491
		1078	0.15183	14.3927	0.00409	13.3483
		1080	0.13274	14.3931	0.00376	13.3483
		1082	0.12321	14.3922	0.00383	13.3482
		1084	0.11866	14.391	0.0025	13.3469
		1086	0.10727	14.3902	0.000899539	13.3465
		1088	0.09242	14.3958	0.00384	13.3477
		1090	0.0783	14.4048	0.01231	13.3485
		1092	0.06302	14.416	0.02449	13.3499
		1094	0.05054	14.4267	0.03799	13.3519
		1096	0.04155	14.4376	0.05231	13.3534
		1098	0.0374	14.4474	0.06557	13.3543
		1100	0.04116	14.4566	0.07851	13.3552
		1102	0.04041	14.4645	0.08941	13.3555
		1104	0.03195	14.4712	0.0987	13.3549
		1106	0.0215	14.4773	0.1058	13.3519
		1108	0.01288	14.483	0.11166	13.3505
		1110	0.0062	14.4869	0.11814	13.3499
		1112	0.00123	14.4901	0.12173	13.3512
		1114	-0.000216	14.4919	0.12561	13.3545
		1116	0.00698	14.4933	0.12768	13.3583
		1118	0.01532	14.4965	0.12939	13.3618
		1120	0.01601	14.4986	0.13136	13.3667
		1122	0.01048	14.4965	0.13505	13.3703
		1124	0.00395	14.4917	0.13572	13.3713
		1126	0.000529	14.4862	0.12984	13.3717
		1128	-0.00143	14.4787	0.12051	13.3697
		1130	-0.00143	14.4715	0.11105	13.3672
		1132	0.00366	14.4643	0.10014	13.364
		1134	0.01319	14.4589	0.08897	13.36
		1136	0.01448	14.4528	0.07938	13.3548
		1138	0.00991	14.4451	0.07026	13.3512
		1140	0.00432	14.4376	0.0617	13.347
		1142	0.000279	14.4304	0.05369	13.3438
		1144	-0.000226	14.4249	0.04725	13.3424
		1146	0.000229	14.4211	0.04254	13.3444
		1148	0.00757	14.4168	0.03829	13.3473
		1150	0.01743	14.4126	0.03389	13.3498
		1152	0.01898	14.4106	0.03015	13.3528
		1154	0.01473	14.4091	0.02653	13.3545
		1156	0.00931	14.4073	0.02369	13.3543
		1158	0.00603	14.4054	0.02166	13.351
		1160	0.0057	14.4045	0.01945	13.3484
		1162	0.00796	14.4037	0.0178	13.3485
		1164	0.01589	14.4024	0.01517	13.3498
		1166	0.0256	14.4012	0.01296	13.3476
		1168	0.02688	14.3997	0.0109	13.3443
		1170	0.02195	14.3999	0.00986	13.3434
		1172	0.01805	14.4004	0.00749	13.3434
		1174	0.01581	14.4001	0.00595	13.344
		1176	0.01479	14.3993	0.00553	13.3435
		1178	0.01821	14.3983	0.00517	13.3444
		1180	0.02785	14.3989	0.00456	13.3448
		1182	0.0359	14.399	0.00452	13.3469
		1184	0.03515	14.3993	0.00465	13.3477
		1186	0.02944	14.3987	0.0045	13.3481
		1188	0.02174	14.3985	0.00393	13.3496
		1190	0.0153	14.3981	0.00422	13.3531
		1192	0.01532	14.3981	0.00277	13.3572
		1194	0.02368	14.3985	0.00237	13.36
		1196	0.02675	14.3992	0.00272	13.3604
		1198	0.02139	14.3999	0.00306	13.3593
		1200	0.01258	14.3997	0.00319	13.3541
		1202	0.00536	14.3989	0.00257	13.3496
		1204	0.00025	14.3988	0.00231	13.3475
		1206	-0.00319	14.3978	0.00213	13.3474
		1208	0.003	14.3976	0.00282	13.348
		1210	0.0237	14.3973	0.0028	13.3503
		1212	0.05169	14.3973	0.00301	13.3541
		1214	0.08766	14.3974	0.00266	13.3576
		1216	0.12277	14.3966	0.00219	13.359
		1218	0.1441	14.3965	0.00208	13.3616
		1220	0.15935	14.3961	0.00241	13.3642
		1222	0.1723	14.3958	0.00279	13.3658
		1224	0.18471	14.3956	0.00198	13.3664
		1226	0.19638	14.3952	0.00176	13.3663
		1228	0.20763	14.3947	0.00167	13.3652
		1230	0.21818	14.3949	0.00111	13.3647
		1232	0.22795	14.3954	0.00148	13.3637
		1234	0.23887	14.3956	0.00209	13.3628
		1236	0.25586	14.3966	0.00206	13.3625
		1238	0.26394	14.397	0.0022	13.3626
		1240	0.26189	14.3966	0.000856218	13.3617
		1242	0.25776	14.3963	-0.000340444	13.3606
		1244	0.2482	14.3966	6.28937e-05	13.3599
		1246	0.23115	14.3965	-9.57686e-05	13.3597
		1248	0.21223	14.3954	-0.000732769	13.359
		1250	0.19286	14.3954	-0.00111	13.359
		1252	0.17443	14.3954	-0.000862228	13.3583
		1254	0.15972	14.3961	-0.000754958	13.358
		1256	0.15474	14.3962	0.000206313	13.3579
		1258	0.14585	14.3956	0.000259583	13.357
		1260	0.12843	14.3965	0.000972854	13.3576
		1262	0.10839	14.3972	0.000736125	13.3575
		1264	0.09177	14.3973	8.63952e-05	13.3576
		1266	0.0787	14.399	0.00107	13.3568
		1268	0.06967	14.4045	0.00135	13.3573
		1270	0.06232	14.4121	0.000268207	13.3559
		1272	0.05528	14.4211	-0.000302523	13.3519
		1274	0.05123	14.4304	-6.92521e-05	13.3498
		1276	0.05503	14.4393	0.000567018	13.3491
		1278	0.06139	14.4476	0.00125	13.3498
		1280	0.05812	14.4557	0.00053156	13.352
		1282	0.04765	14.4634	0.00040383	13.353
		1284	0.03655	14.4707	0.000441101	13.3537
		1286	0.02685	14.4753	-3.66288e-05	13.3558
		1288	0.01892	14.4797	0.000936642	13.36
		1290	0.01454	14.4833	0.00138	13.3651
		1292	0.01291	14.4855	0.000296183	13.3692
		1294	0.01484	14.4887	0.000411453	13.3718
		1296	0.02399	14.492	0.000822724	13.3719
		1298	0.027	14.494	0.000612995	13.3714
		1300	0.02143	14.4956	0.00151	13.3715
		1302	0.01246	14.4959	0.00203	13.371
		1304	0.0054	14.4922	0.00228	13.3689
		1306	0.00202	14.4854	0.00234	13.368
		1308	0.000292	14.4776	0.00251	13.3672
		1310	0.000737	14.4689	0.00121	13.3664
		1312	0.00106	14.4608	0.000541489	13.3658
		1314	0.00718	14.4539	0.00122	13.367
		1316	0.01656	14.4467	0.000726051	13.3675
		1318	0.0158	14.4404	-0.000395668	13.3678
		1320	0.00789	14.4349	-0.00191	13.3672
		1322	0.00054	14.4309	-0.0017	13.3662
		1324	-0.00378	14.4288	-0.00191	13.3657
		1326	-0.00584	14.4258	-0.00337	13.3652
		1328	-0.00651	14.4236	-0.00242	13.3652
		1330	-0.00527	14.4209	0.00549	13.3678
		1332	-0.00148	14.4181	0.01724	13.3697
		1334	0.01058	14.4162	0.02918	13.3711
		1336	0.02042	14.4139	0.0412	13.374
		1338	0.01775	14.4125	0.05303	13.3766
		1340	0.0093	14.4115	0.06243	13.378
		1342	0.00143	14.4105	0.07112	13.3804
		1344	-0.0039	14.4099	0.07763	13.3819
		1346	-0.00647	14.409	0.08364	13.3821
		1348	-0.00566	14.4072	0.09081	13.3835
		1350	-0.00383	14.4022	0.0981	13.3822
		1352	0.00136	14.3966	0.10562	13.3792
		1354	0.0128	14.3924	0.1094	13.3779
		1356	0.01821	14.3893	0.11221	13.3782
		1358	0.01479	14.3861	0.11559	13.3798
		1360	0.00747	14.384	0.11971	13.3835
		1362	0.00186	14.3832	0.12447	13.3873
		1364	-0.00058	14.3823	0.12673	13.3896
		1366	-0.00113	14.3828	0.1219	13.392
		1368	-0.000355	14.3829	0.11422	13.3918
		1370	0.00271	14.3825	0.10571	13.3899
		1372	0.01267	14.381	0.09658	13.387
		1374	0.01993	14.3803	0.08786	13.385
		1376	0.01751	14.3803	0.07934	13.384
		1378	0.01087	14.3818	0.0713	13.3823
		1380	0.00451	14.3832	0.06461	13.3805
		1382	0.000599	14.3834	0.0576	13.3787
		1384	-0.00153	14.3831	0.05046	13.3775
		1386	-0.00357	14.3838	0.04511	13.3769
		1388	0.00194	14.3848	0.0404	13.3758
		1390	0.02812	14.3864	0.03596	13.3746
		1392	0.05798	14.387	0.03128	13.3741
		1394	0.07981	14.3869	0.02823	13.3737
		1396	0.09732	14.3859	0.02581	13.3734
		1398	0.11413	14.3864	0.022	13.3724
		1400	0.13025	14.387	0.01912	13.3727
		1402	0.14556	14.3876	0.01653	13.3725
		1404	0.15913	14.3871	0.01423	13.3714
		1406	0.1728	14.3868	0.01254	13.371
		1408	0.19162	14.3868	0.01077	13.3704
		1410	0.20834	14.3864	0.00814	13.3704
		1412	0.21332	14.3859	0.00705	13.3729
		1414	0.21239	14.3859	0.00647	13.3728
		1416	0.2099	14.3863	0.00532	13.3726
		1418	0.20895	14.3864	0.00462	13.3749
		1420	0.20995	14.3865	0.00434	13.3762
		1422	0.21188	14.3864	0.00431	13.3761
		1424	0.212	14.3876	0.00399	13.3765
		1426	0.21134	14.3885	0.00262	13.376
		1428	0.19924	14.389	0.00199	13.3756
		1430	0.17682	14.3894	0.00209	13.3765
		1432	0.15214	14.3893	0.00213	13.3774
		1434	0.13016	14.3889	0.00173	13.377
		1436	0.1116	14.3878	0.000950197	13.377
		1438	0.09617	14.3871	0.000129696	13.377
		1440	0.08453	14.3874	0.000538195	13.378
		1442	0.07847	14.3872	-0.000468305	13.3771
		1444	0.079	14.387	-0.000801806	13.3775
		1446	0.07196	14.3877	0.000486694	13.3769
		1448	0.0586	14.3931	5.31933e-05	13.3777
		1450	0.04354	14.4007	0.00123	13.3795
		1452	0.03164	14.4077	0.00181	13.3796
		1454	0.02392	14.4154	0.00162	13.3798
		1456	0.01871	14.4239	0.00122	13.3807
		1458	0.01621	14.4328	0.00127	13.3814
		1460	0.01784	14.4408	0.00181	13.3814
		1462	0.02376	14.4472	0.00104	13.3792
		1464	0.02368	14.4534	0.000601189	13.3757
		1466	0.01658	14.4592	-0.000203312	13.3737
		1468	0.00858	14.463	0.000188188	13.374
		1470	0.00308	14.4661	-0.000873313	13.3748
		1472	0.000257	14.4681	-0.00122	13.3766
		1474	-0.000473	14.4717	-0.00125	13.3801
		1476	0.000718	14.4759	-3.89879e-05	13.3845
		1478	0.00765	14.4792	0.000616096	13.3875
		1480	0.01346	14.4828	0.000600179	13.3894
		1482	0.01128	14.4849	0.000452263	13.3898
		1484	0.00312	14.4818	0.00145	13.3891
		1486	-0.00388	14.4769	0.00138	13.388
		1488	-0.00797	14.4691	0.000555514	13.3874
		1490	-0.00988	14.4613	0.000274598	13.3867
		1492	-0.01067	14.4516	0.0011	13.3858
		1494	-0.00797	14.4424	0.00139	13.3858
		1496	0.00132	14.4351	0.00202	13.3868
		1498	0.00697	14.4287	0.00225	13.387
		1500	0.00319	14.4236	0.00278	13.3857
		1502	-0.00393	14.4189	0.00164	13.3861
		1504	-0.0098	14.4142	0.000361184	13.3866
		1506	-0.01141	14.4108	-4.73268e-06	13.3863
		1508	-0.0116	14.4075	0.000338351	13.3866
		1510	-0.01098	14.4052	-6.56531e-06	13.3868
		1512	-0.00673	14.4052	-0.00217	13.3872
		1514	0.00455	14.4048	-0.00285	13.3881
		1516	0.00975	14.4034	-0.00233	13.3891
		1518	0.00548	14.4018	-0.00135	13.3891
		1520	-0.00155	14.4005	-0.00122	13.3893
		1522	-0.00519	14.3997	-0.000716063	13.3893
		1524	-0.00711	14.3991	0.00020802	13.3904
		1526	-0.00723	14.3977	-0.000657896	13.391
		1528	-0.00588	14.3964	-0.000636812	13.39
		1530	-0.00227	14.3963	-7.56082e-06	13.3895
		1532	0.00951	14.3959	-0.000280173	13.3892
		1534	0.01541	14.3958	-0.0012	13.3894
		1536	0.01262	14.3964	-0.00165	13.3895
		1538	0.00698	14.3974	-0.000920011	13.3904
		1540	0.00197	14.399	-0.000533623	13.39
		1542	-0.00134	14.3986	-0.000472235	13.3904
		1544	-0.00338	14.3973	0.000361152	13.39
		1546	-0.00331	14.3964	0.00099254	13.391
		1548	0.00488	14.3957	0.00138	13.3921
		1550	0.0141	14.3952	0.000557315	13.3922
		1552	0.01449	14.3949	-0.000235298	13.3918
		1554	0.00823	14.3944	-0.00058591	13.3922
		1556	0.00205	14.3936	0.000216477	13.3918
		1558	-0.00124	14.3934	0.000221865	13.3933
		1560	-0.00323	14.3943	9.22525e-05	13.3946
		1562	-0.0028	14.3939	0.00058764	13.3954
		1564	-0.000324	14.3939	0.00135	13.396
		1566	0.00781	14.3946	-1.65848e-05	13.3963
		1568	0.01749	14.395	0.00109	13.3967
		1570	0.02818	14.3938	0.00786	13.3986
		1572	0.04055	14.3916	0.01847	13.4004
		1574	0.05659	14.3919	0.02916	13.4014
		1576	0.07509	14.3921	0.04004	13.4029
		1578	0.09995	14.3923	0.052	13.4041
		1580	0.12305	14.3944	0.06255	13.4061
		1582	0.13611	14.3959	0.07478	13.4078
		1584	0.14168	14.3957	0.0907	13.4089
		1586	0.14579	14.396	0.10488	13.4106
		1588	0.1506	14.3953	0.11152	13.4127
		1590	0.15601	14.3938	0.11296	13.4141
		1592	0.16169	14.3924	0.11523	13.4158
		1594	0.17119	14.3925	0.11924	13.4166
		1596	0.18563	14.3923	0.12184	13.4173
		1598	0.1923	14.392	0.12105	13.417
		1600	0.19068	14.3926	0.11967	13.4166
		1602	0.1874	14.3921	0.12178	13.4177
		1604	0.18392	14.3917	0.12175	13.4185
		1606	0.17345	14.3926	0.11273	13.4175
		1608	0.15941	14.3919	0.10136	13.4166
		1610	0.14512	14.392	0.09392	13.4162
		1612	0.13933	14.3927	0.08567	13.4141
		1614	0.13237	14.3927	0.07614	13.4132
		1616	0.11735	14.3933	0.06552	13.4117
		1618	0.09909	14.3936	0.05857	13.4104
		1620	0.08409	14.3948	0.05402	13.4088
		1622	0.07221	14.3953	0.04705	13.4076
		1624	0.06233	14.3948	0.03903	13.4066
		1626	0.05363	14.3947	0.03383	13.4057
		1628	0.05138	14.3984	0.03068	13.4054
		1630	0.05524	14.4047	0.02628	13.4049
		1632	0.05254	14.4134	0.02094	13.405
		1634	0.04122	14.4221	0.01614	13.4055
		1636	0.02858	14.4303	0.01461	13.4052
		1638	0.01963	14.4386	0.01212	13.4052
		1640	0.01413	14.4471	0.00873	13.4054
		1642	0.01095	14.4551	0.0054	13.4062
		1644	0.00893	14.4617	0.00557	13.4072
		1646	0.01383	14.4677	0.00611	13.4068
		1648	0.02095	14.474	0.00429	13.4067
		1650	0.02012	14.4795	0.000644902	13.4072
		1652	0.01306	14.4841	0.000403213	13.4066
		1654	0.00485	14.4869	0.00331	13.4052
		1656	-0.00131	14.4886	0.00254	13.4054
		1658	-0.00497	14.4892	0.000699147	13.4059
		1660	-0.00735	14.4904	0.000786458	13.4055
		1662	-0.00621	14.4915	0.00186	13.4059
		1664	0.00358	14.4883	0.00122	13.4062
		1666	0.00884	14.4811	-0.000486609	13.4073
		1668	0.00408	14.4733	-0.000126298	13.4076
		1670	-0.00314	14.4662	0.00201	13.4078
		1672	-0.00807	14.4574	0.000651325	13.4073
		1674	-0.01083	14.4486	-0.00171	13.4074
		1676	-0.01217	14.4428	-0.00138	13.4074
		1678	-0.00974	14.4377	0.00118	13.4073
		1680	9.22e-05	14.4329	0.00142	13.408
		1682	0.00609	14.4296	-3.11958e-06	13.4089
		1684	0.00405	14.4264	-0.00117	13.4088
		1686	-0.000251	14.4245	-0.000288497	13.4088
		1688	-0.00509	14.4203	0.000548814	13.4097
		1690	-0.0077	14.4169	-0.000896875	13.4101
		1692	-0.00903	14.4141	-0.00195	13.4122
		1694	-0.00751	14.4121	-0.000959253	13.413
		1696	0.0025	14.4115	-0.000228942	13.4133
		1698	0.01106	14.411	-0.00048963	13.4147
		1700	0.00986	14.4098	-0.00191	13.4149
		1702	0.00562	14.41	-0.00172	13.4145
		1704	0.00277	14.4105	-1.62314e-06	13.4156
		1706	0.000341	14.4107	0.000555487	13.416
		1708	-0.00126	14.4121	-0.00117	13.4162
		1710	-0.000611	14.4127	-0.00158	13.4157
		1712	0.00809	14.4125	0.000326819	13.417
		1714	0.01787	14.4106	0.000566929	13.4171
		1716	0.01649	14.4093	-0.000647961	13.4172
		1718	0.00995	14.4082	-0.00115	13.4167
		1720	0.00479	14.4078	0.0011	13.4163
		1722	0.00165	14.4083	0.00233	13.4153
		1724	0.000792	14.408	0.00101	13.4149
		1726	0.000761	14.4078	0.00138	13.4154
		1728	0.00758	14.4077	0.00264	13.4155
		1730	0.01683	14.4077	0.00388	13.4132
		1732	0.01768	14.4073	0.00382	13.4103
		1734	0.01119	14.407	0.00209	13.4097
		1736	0.00527	14.4077	0.00135	13.4096
		1738	0.0012	14.4071	0.00176	13.4122
		1740	-0.000591	14.4072	0.00169	13.4169
		1742	-0.000707	14.4075	0.00102	13.4209
		1744	0.00587	14.4071	0.00127	13.4227
		1746	0.01429	14.4067	0.00207	13.4238
		1748	0.01723	14.4055	0.0022	13.4241
		1750	0.02301	14.4057	0.00102	13.4246
		1752	0.0327	14.406	0.000874027	13.4251
		1754	0.04482	14.4073	0.00124	13.4256
		1756	0.0591	14.4074	0.00269	13.4261
		1758	0.07492	14.407	0.00233	13.4256
		1760	0.09656	14.4076	0.00215	13.4249
		1762	0.11724	14.4081	0.00228	13.4248
		1764	0.12845	14.4078	0.00169	13.4241
		1766	0.13211	14.4075	0.000835728	13.4237
		1768	0.13457	14.4084	-0.000637289	13.4247
		1770	0.13726	14.4084	-0.00134	13.4254
		1772	0.14054	14.4074	-0.000733323	13.4257
		1774	0.14448	14.4074	-0.000994339	13.4249
		1776	0.15487	14.4083	-0.00204	13.4248
		1778	0.16541	14.4081	-0.000497373	13.4253
		1780	0.16668	14.4081	0.00031761	13.4259
		1782	0.16394	14.4074	-0.000817406	13.4265
		1784	0.15832	14.4077	-0.00208	13.4257
		1786	0.14784	14.4079	-0.00155	13.4262
		1788	0.13431	14.4078	-0.000655457	13.4258
		1790	0.12118	14.4073	-0.00178	13.4265
		1792	0.11497	14.4062	-0.00184	13.4272
		1794	0.11343	14.4072	-0.000205507	13.4274
		1796	0.10225	14.4079	0.0014	13.4265
		1798	0.08483	14.4086	0.000915459	13.427
		1800	0.06877	14.4087	0.00103	13.4277
		1802	0.0559	14.4089	0.00138	13.4281
		1804	0.04529	14.4087	0.0012	13.4287
		1806	0.03802	14.4099	0.000867392	13.4285
		1808	0.03526	14.416	0.00155	13.4299
		1810	0.04011	14.4245	0.00725	13.4313
		1812	0.04138	14.4338	0.01719	13.4329
		1814	0.03345	14.4433	0.02718	13.4354
		1816	0.02334	14.4507	0.03526	13.4379
		1818	0.01394	14.4584	0.04324	13.4401
		1820	0.00668	14.4668	0.05213	13.4415
		1822	0.00331	14.4742	0.05933	13.4436
		1824	0.00489	14.4799	0.0645	13.4449
		1826	0.0143	14.4848	0.06971	13.4467
		1828	0.01873	14.4887	0.07583	13.4482
		1830	0.01362	14.4924	0.08077	13.4489
		1832	0.00399	14.4955	0.08312	13.4495
		1834	-0.00256	14.4971	0.08728	13.4518
		1836	-0.00629	14.4984	0.09087	13.4526
		1838	-0.00783	14.4998	0.09314	13.4534
		1840	-0.00113	14.5017	0.09305	13.455
		1842	0.0094	14.5009	0.09478	13.4555
		1844	0.0085	14.4956	0.09677	13.455
		1846	0.000328	14.4902	0.09398	13.4543
		1848	-0.00546	14.4827	0.08678	13.4527
		1850	-0.00805	14.4745	0.0787	13.451
		1852	-0.00873	14.4659	0.07224	13.4499
		1854	-0.0078	14.4577	0.06634	13.4486
		1856	0.000681	14.4516	0.0585	13.447
		1858	0.01269	14.4472	0.05094	13.4445
		1860	0.01424	14.4421	0.04689	13.4435
		1862	0.00834	14.4377	0.04392	13.4423
		1864	0.00174	14.4349	0.03915	13.441
		1866	-0.00283	14.4312	0.03311	13.4407
		1868	-0.00433	14.4282	0.02945	13.44
		1870	-0.00405	14.4257	0.02646	13.4396
		1872	0.000539	14.4227	0.02342	13.4384
		1874	0.01073	14.4197	0.01884	13.4387
		1876	0.01334	14.4186	0.01682	13.4387
		1878	0.00832	14.4183	0.01696	13.439
		1880	0.00119	14.4184	0.01513	13.4396
		1882	-0.00215	14.4194	0.01376	13.4398
		1884	-0.00282	14.4206	0.0124	13.4406
		1886	-0.00161	14.4218	0.01169	13.4411
		1888	0.00663	14.4211	0.01074	13.4416
		1890	0.0158	14.4189	0.00971	13.4412
		1892	0.01459	14.4175	0.00915	13.4408
		1894	0.00703	14.416	0.00821	13.441
		1896	0.00132	14.4158	0.00741	13.4411
		1898	-0.00226	14.4154	0.00607	13.4418
		1900	-0.00316	14.4153	0.00459	13.4423
		1902	0.00138	14.4156	0.00435	13.4424
		1904	0.01235	14.4158	0.00504	13.4441
		1906	0.01715	14.4163	0.00496	13.4454
		1908	0.01255	14.4155	0.00428	13.4459
		1910	0.00559	14.4147	0.00465	13.4452
		1912	-0.0014	14.4151	0.00419	13.4435
		1914	-0.00407	14.4146	0.00421	13.4435
		1916	-0.00396	14.4146	0.00494	13.445
		1918	0.00358	14.4139	0.00485	13.4469
		1920	0.01218	14.4133	0.00484	13.4479
		1922	0.01263	14.4138	0.00651	13.4474
		1924	0.00722	14.414	0.006	13.4475
		1926	-0.000454	14.4143	0.00492	13.4485
		1928	-0.0049	14.4151	0.00381	13.4493
		1930	0.00286	14.4155	0.00379	13.4498
		1932	0.018	14.4163	0.00402	13.4498
		1934	0.04213	14.4163	0.00473	13.4486
		1936	0.0608	14.4162	0.00409	13.4475
		1938	0.06936	14.4157	0.00403	13.4485
		1940	0.07531	14.4151	0.00358	13.4503
		1942	0.08215	14.4143	0.00282	13.4512
		1944	0.08903	14.4145	0.00137	13.4503
		1946	0.09734	14.4147	0.00193	13.4479
		1948	0.11	14.415	0.00366	13.4467
		1950	0.12547	14.4158	0.00361	13.4453
		1952	0.13147	14.4171	0.00349	13.4448
		1954	0.12945	14.4182	0.00337	13.444
		1956	0.12721	14.4184	0.00358	13.4443
		1958	0.1257	14.4172	0.00305	13.4462
		1960	0.12719	14.4161	0.00287	13.4504
		1962	0.13416	14.4151	0.00292	13.4551
		1964	0.1465	14.4156	0.00208	13.4589
		1966	0.14385	14.4159	0.000882387	13.4598
		1968	0.1287	14.415	0.00133	13.4603
		1970	0.11083	14.4153	0.00156	13.4603
		1972	0.09471	14.4147	0.00297	13.4599
		1974	0.08124	14.4144	0.00313	13.4606
		1976	0.07382	14.4154	0.00264	13.4607
		1978	0.07378	14.4155	0.00159	13.4608
		1980	0.06901	14.4168	0.00196	13.4609
		1982	0.05637	14.4175	0.00203	13.4597
		1984	0.04379	14.4169	0.0022	13.4599
		1986	0.03295	14.4165	0.00174	13.4606
		1988	0.02562	14.4217	0.00241	13.4606
		1990	0.02219	14.4298	0.00261	13.4603
		1992	0.02782	14.439	0.00011057	13.4592
		1994	0.03194	14.4487	-0.000983935	13.4595
		1996	0.02551	14.4574	-0.000621439	13.4602
		1998	0.01464	14.4652	0.00124	13.4592
		2000	0.00621	14.4728	0.00257	13.4592
		2002	0.00173	14.4797	0.00425	13.4587
		2004	0.000269	14.4856	0.0062	13.4587
		2006	0.00441	14.49	0.00711	13.4595
		2008	0.01097	14.4934	0.00496	13.4611
		2010	0.00871	14.4966	0.00234	13.4612
		2012	0.00103	14.4983	0.00193	13.461
		2014	-0.00489	14.4992	0.00361	13.4608
		2016	-0.00791	14.501	0.00291	13.461
		2018	-0.00805	14.5028	0.00106	13.4608
		2020	-0.00401	14.5042	-0.00026849	13.4616
		2022	0.00748	14.5043	0.000633006	13.4625
		2024	0.0115	14.4999	0.00115	13.4629
		2026	0.00583	14.493	0.000755997	13.4631
		2028	0.000188	14.4851	0.0017	13.4632
		2030	-0.00389	14.4777	0.00295	13.4643
		2032	-0.00599	14.4709	0.00159	13.4648
		2034	-0.00448	14.4641	-8.50195e-05	13.4645
		2036	0.00515	14.458	-0.000334524	13.4654
		2038	0.01269	14.4522	0.00127	13.4667
		2040	0.00848	14.4477	0.00184	13.4686
		2042	0.00174	14.444	0.000637805	13.4693
		2044	-0.0033	14.4395	0.000177424	13.4693
		2046	-0.00514	14.436	0.00101	13.4678
		2048	-0.00544	14.4343	0.000608663	13.4673
		2050	0.00256	14.4329	0.00395	13.468
		2052	0.01292	14.4315	0.01109	13.47
		2054	0.01322	14.4302	0.02021	13.4723
		2056	0.00687	14.4286	0.02897	13.4751
		2058	0.00171	14.4271	0.03603	13.4777
		2060	-0.00165	14.4263	0.04348	13.4815
		2062	-0.00237	14.4256	0.05187	13.4842
		2064	0.003	14.4238	0.05785	13.4863
		2066	0.01387	14.423	0.06251	13.4876
		2068	0.01685	14.4228	0.0675	13.4879
		2070	0.01132	14.4229	0.07331	13.4882
		2072	0.00505	14.4232	0.07594	13.4874
		2074	0.00144	14.4244	0.07708	13.4878
		2076	0.000118	14.4241	0.07883	13.489
		2078	0.00371	14.4234	0.08162	13.4898
		2080	0.0136	14.4238	0.08264	13.4908
		2082	0.01774	14.4248	0.08491	13.4909
		2084	0.01425	14.4249	0.08641	13.4922
		2086	0.00876	14.4243	0.08405	13.4928
		2088	0.00435	14.4244	0.07863	13.4915
		2090	0.0019	14.4241	0.0707	13.4902
		2092	0.00392	14.4234	0.06485	13.4885
		2094	0.01328	14.4232	0.05922	13.4869
		2096	0.02022	14.4229	0.05312	13.4848
		2098	0.01632	14.4218	0.04642	13.4838
		2100	0.00835	14.4222	0.04002	13.4828
		2102	0.00372	14.4233	0.0358	13.4818
		2104	0.0017	14.4243	0.03163	13.4805
		2106	-0.000602	14.4248	0.02754	13.4808
		2108	0.00594	14.4247	0.02268	13.4808
		2110	0.02062	14.4238	0.01919	13.4789
		2112	0.02898	14.4227	0.01786	13.4779
		2114	0.03466	14.4225	0.01655	13.4766
		2116	0.04274	14.4232	0.01406	13.4757
		2118	0.05315	14.4241	0.0115	13.4753
		2120	0.06337	14.4226	0.00995	13.4757
		2122	0.08144	14.4224	0.00923	13.476
		2124	0.09875	14.423	0.00888	13.4772
		2126	0.10341	14.4242	0.00724	13.4793
		2128	0.10311	14.4236	0.00597	13.4817
		2130	0.10197	14.4234	0.00589	13.4831
		2132	0.10326	14.4238	0.00501	13.4835
		2134	0.107	14.4238	0.0051	13.4833
		2136	0.11842	14.4242	0.00575	13.4838
		2138	0.12868	14.4241	0.0054	13.4843
		2140	0.12887	14.4248	0.00405	13.4846
		2142	0.12425	14.4245	0.0037	13.4844
		2144	0.12078	14.425	0.00466	13.4841
		2146	0.11275	14.4255	0.00423	13.4848
		2148	0.10501	14.4248	0.00267	13.4853
		2150	0.10404	14.4233	0.00197	13.4857
		2152	0.10145	14.4217	0.00181	13.4864
		2154	0.08937	14.4212	0.0027	13.4864
		2156	0.07254	14.421	0.00136	13.4858
		2158	0.05812	14.4208	0.0011	13.4852
		2160	0.04761	14.4202	0.00237	13.4855
		2162	0.04097	14.4202	0.00237	13.4855
		2164	0.04206	14.4203	0.00222	13.4857
		2166	0.04532	14.4205	0.00224	13.4854
		2168	0.0396	14.4252	0.00298	13.4851
		2170	0.02857	14.4333	0.00329	13.4857
		2172	0.01814	14.4419	0.00307	13.4868
		2174	0.01118	14.4513	0.00204	13.4882
		2176	0.00897	14.4597	0.00173	13.4891
		2178	0.01531	14.466	0.00189	13.4896
		2180	0.02162	14.4717	0.000952876	13.4901
		2182	0.01697	14.4792	-0.000307236	13.4906
		2184	0.00809	14.4849	1.16529e-05	13.4903
		2186	0.00238	14.4895	0.00112	13.4912
		2188	-0.000386	14.4929	0.00047943	13.4918
		2190	0.000774	14.4958	0.000150319	13.4927
		2192	0.01121	14.4983	0.000509207	13.4929
		2194	0.01981	14.5	0.00195	13.4935
		2196	0.01636	14.5013	0.00249	13.4935
		2198	0.00765	14.5028	0.00151	13.4922
		2200	0.000761	14.5038	0.000340762	13.4898
		2202	-0.0014	14.504	0.00016365	13.4881
		2204	-0.000748	14.5005	-0.00153	13.4883
		2206	0.0083	14.4942	-0.00221	13.4892
		2208	0.01595	14.4875	-0.00178	13.4902
		2210	0.01501	14.48	0.000866039	13.4905
		2212	0.00874	14.4724	0.00254	13.4943
		2214	0.00382	14.4657	0.00196	13.4992
		2216	0.00156	14.4592	0.00118	13.5015
		2218	0.00134	14.4543	0.000486837	13.5026
		2220	0.00984	14.4492	-0.00146	13.5027
		2222	0.01818	14.4438	-0.00245	13.502
		2224	0.0163	14.4404	-0.0026	13.4998
		2226	0.00957	14.4386	-0.000469366	13.4959
		2228	0.00463	14.4371	0.000139584	13.4922
		2230	0.00237	14.4363	-0.00104	13.491
		2232	0.00295	14.4359	-0.0017	13.4945
		2234	0.01147	14.4352	-0.000214568	13.4986
		2236	0.01909	14.4334	7.38179e-06	13.4995
		2238	0.01621	14.4307	-0.000890669	13.5008
		2240	0.00931	14.4292	-0.000743719	13.5035
		2242	0.00351	14.4281	-0.00015177	13.5054
		2244	0.000719	14.4256	0.00024318	13.5062
		2246	0.00139	14.423	-0.000231871	13.5061
		2248	0.00982	14.4231	0.000123079	13.5061
		2250	0.01935	14.4243	6.6028e-05	13.506
		2252	0.01686	14.4252	-0.000462023	13.5063
		2254	0.00961	14.4256	-0.000902073	13.5065
		2256	0.00415	14.426	-0.000387124	13.5067
		2258	0.000926	14.4274	0.000510826	13.5068
		2260	-0.00159	14.4299	0.000260775	13.5066
		2262	0.0033	14.4298	-1.02752e-05	13.5067
		2264	0.01386	14.4286	0.000907674	13.5069
		2266	0.01744	14.4284	0.000879873	13.5057
		2268	0.0156	14.4282	0.00108	13.5058
		2270	0.01056	14.4278	0.00135	13.5056
		2272	0.0055	14.4273	0.000637424	13.5051
		2274	0.00295	14.4265	0.000446275	13.5049
		2276	0.00501	14.4264	0.00113	13.5052
		2278	0.01396	14.4262	0.00172	13.5046
		2280	0.01756	14.425	0.00157	13.5046
		2282	0.0123	14.4235	0.00135	13.5038
		2284	0.00475	14.4228	0.00128	13.5038
		2286	-0.00243	14.424	0.00105	13.5038
		2288	-0.00728	14.4241	-0.000200772	13.5054
		2290	0.00307	14.4253	0.00393	13.5069
		2292	0.02187	14.4268	0.01017	13.5095
		2294	0.03297	14.4282	0.01786	13.512
		2296	0.0383	14.4298	0.02625	13.5132
		2298	0.04265	14.4304	0.03162	13.5145
		2300	0.04886	14.429	0.03711	13.5167
		2302	0.05671	14.4271	0.04204	13.5193
		2304	0.06936	14.4277	0.04816	13.5217
		2306	0.08578	14.4278	0.05373	13.5236
		2308	0.09249	14.4265	0.05876	13.5254
		2310	0.08989	14.4272	0.06474	13.5267
		2312	0.08843	14.4269	0.0706	13.5277
		2314	0.08823	14.4272	0.07282	13.5283
		2316	0.0894	14.4281	0.07354	13.5297
		2318	0.09833	14.4282	0.07412	13.5312
		2320	0.11009	14.4282	0.07508	13.532
		2322	0.11225	14.4281	0.0757	13.5333
		2324	0.10864	14.4281	0.07701	13.5335
		2326	0.09908	14.4273	0.07526	13.5336
		2328	0.08808	14.427	0.07009	13.5322
		2330	0.07808	14.4275	0.0642	13.531
		2332	0.07448	14.4278	0.05843	13.5297
		2334	0.07573	14.4284	0.05274	13.528
		2336	0.06742	14.4293	0.04697	13.527
		2338	0.05187	14.4291	0.04193	13.5248
		2340	0.03895	14.4287	0.03683	13.5229
		2342	0.02955	14.4279	0.03317	13.5227
		2344	0.02263	14.4271	0.03051	13.5214
		2346	0.01937	14.4282	0.02637	13.5201
		2348	0.02645	14.4338	0.02265	13.5195
		2350	0.03167	14.4397	0.02058	13.5195
		2352	0.02639	14.4464	0.01984	13.5209
		2354	0.01453	14.4547	0.0169	13.5218
		2356	0.00343	14.463	0.01437	13.5224
		2358	-0.00234	14.4712	0.01292	13.5221
		2360	-0.00402	14.4784	0.01214	13.5208
		2362	0.00223	14.4848	0.01111	13.521
		2364	0.01266	14.49	0.00926	13.5219
		2366	0.01442	14.4938	0.00901	13.5207
		2368	0.00913	14.4978	0.00869	13.5216
		2370	0.0016	14.5013	0.00794	13.5227
		2372	-0.00518	14.5039	0.00667	13.5243
		2374	-0.00861	14.5069	0.00517	13.5245
		2376	-0.00672	14.5095	0.00507	13.525
		2378	0.00202	14.5108	0.00409	13.5259
		2380	0.00833	14.5107	0.0024	13.5265
		2382	0.00443	14.5101	0.00064744	13.5265
		2384	-0.0029	14.5056	0.000506277	13.526
		2386	-0.00774	14.4984	0.000968113	13.5258
		2388	-0.01067	14.4921	0.00227	13.5255
		2390	-0.01112	14.4862	0.00258	13.5261
		2392	-0.00478	14.4801	0.00138	13.5256
		2394	0.0035	14.4737	0.00112	13.526
		2396	0.00195	14.4681	0.00163	13.5266
		2398	-0.00454	14.4626	0.00126	13.5273
		2400	-0.00903	14.4578	0.000410971	13.528
		2402	-0.01133	14.4526	0.000497808	13.5284
		2404	-0.01029	14.4472	0.000970645	13.5282
		2406	-0.00433	14.443	0.000838482	13.5281
		2408	0.00785	14.4421	0.000760318	13.5273
		2410	0.01159	14.4425	-0.00107	13.5273
		2412	0.00623	14.4443	-4.80081e-05	13.5266
		2414	-0.00129	14.4458	0.000366829	13.5272
		2416	-0.00565	14.4457	0.000491666	13.5278
		2418	-0.00639	14.445	0.00129	13.5283
		2420	-0.00459	14.4425	0.00239	13.5291
		2422	0.00471	14.4401	0.00238	13.5297
		2424	0.01421	14.4371	0.00171	13.5297
		2426	0.01253	14.4354	0.00103	13.5304
		2428	0.00707	14.4335	0.00231	13.5301
		2430	0.00133	14.4334	0.00274	13.5305
		2432	-0.00155	14.4338	0.00108	13.5298
		2434	-0.00128	14.4336	-0.000776847	13.5294
		2436	0.00618	14.4337	-0.00131	13.5297
		2438	0.01659	14.4337	-3.68152e-05	13.5312
		2440	0.01709	14.434	-0.000937299	13.5327
		2442	0.01024	14.4344	-0.00329	13.5326
		2444	0.00463	14.4342	-0.00424	13.534
		2446	0.0022	14.4337	-0.00297	13.5346
		2448	0.00075	14.4344	-0.00165	13.535
		2450	0.00522	14.4351	-0.00183	13.536
		2452	0.01519	14.4364	-5.42023e-05	13.5362
		2454	0.01807	14.4365	0.00401	13.5358
		2456	0.01133	14.4362	0.00359	13.5352
		2458	0.00511	14.4358	0.000517346	13.535
		2460	0.00241	14.4357	-0.0013	13.535
		2462	0.00138	14.4351	-0.00143	13.5344
		2464	0.00384	14.4343	-0.0015	13.5352
		2466	0.01211	14.4336	-0.00191	13.5353
		2468	0.01627	14.4333	-0.00189	13.5356
		2470	0.0164	14.4346	-0.000976557	13.5358
		2472	0.01702	14.4354	-9.60411e-05	13.5359
		2474	0.02177	14.4358	-0.000762525	13.5361
		2476	0.02873	14.4355	-0.00185	13.536
		2478	0.04101	14.4357	-0.00211	13.5361
		2480	0.0599	14.4361	-0.00196	13.5373
		2482	0.07351	14.435	-0.00248	13.5386
		2484	0.07604	14.4349	-0.00232	13.5389
		2486	0.07381	14.4344	-0.00188	13.5399
		2488	0.0731	14.4344	-0.00112	13.5423
		2490	0.0741	14.4348	-0.00166	13.5445
		2492	0.07897	14.4355	-0.00169	13.544
		2494	0.09125	14.4345	-3.54348e-05	13.5423
		2496	0.10433	14.435	0.0019	13.5393
		2498	0.10594	14.436	0.000630336	13.5377
		2500	0.10018	14.4367	-0.00137	13.5381
		2502	0.09651	14.4372	-0.000517893	13.5394
		2504	0.09595	14.4385	0.000871992	13.5415
		2506	0.09235	14.4396	0.00112	13.5452
		2508	0.09231	14.4388	0.000230763	13.5482
		2510	0.09534	14.4378	-0.000824351	13.5491
		2512	0.08858	14.4375	-6.64661e-05	13.5487
		2514	0.07471	14.4361	0.000538419	13.5484
		2516	0.06111	14.4348	-0.00102	13.5482
		2518	0.04991	14.4346	-0.00203	13.5477
		2520	0.04156	14.4347	-0.00135	13.5474
		2522	0.03727	14.4351	-0.000686039	13.5477
		2524	0.04279	14.4352	-0.00171	13.5475
		2526	0.04578	14.4356	-0.00349	13.5458
		2528	0.03868	14.4422	-0.00488	13.5473
		2530	0.02816	14.4492	-0.00149	13.5485
		2532	0.01958	14.456	0.00599	13.5505
		2534	0.01419	14.4644	0.01274	13.5529
		2536	0.01105	14.4727	0.01921	13.5544
		2538	0.01535	14.4802	0.02631	13.5548
		2540	0.02472	14.4864	0.03271	13.5571
		2542	0.02566	14.4917	0.03899	13.5581
		2544	0.01849	14.4965	0.04392	13.5593
		2546	0.01075	14.5018	0.04722	13.5611
		2548	0.0055	14.506	0.04811	13.5636
		2550	0.00222	14.51	0.04943	13.5637
		2552	0.00143	14.5125	0.05255	13.5651
		2554	0.00962	14.5139	0.0559	13.5668
		2556	0.01848	14.515	0.0585	13.5675
		2558	0.01511	14.5156	0.05972	13.568
		2560	0.0073	14.5172	0.06195	13.5697
		2562	0.00207	14.5165	0.06503	13.5715
		2564	-0.000576	14.5112	0.06869	13.5711
		2566	-0.000684	14.5046	0.06828	13.5716
		2568	0.00554	14.4975	0.06468	13.5715
		2570	0.01382	14.4909	0.05873	13.569
		2572	0.01208	14.4856	0.05101	13.566
		2574	0.00391	14.4808	0.04402	13.564
		2576	-0.00319	14.4765	0.03838	13.5627
		2578	-0.00566	14.47	0.03243	13.5608
		2580	-0.00718	14.465	0.02829	13.5591
		2582	-0.00248	14.4614	0.02465	13.5573
		2584	0.00782	14.4589	0.02156	13.5559
		2586	0.00827	14.4546	0.01867	13.5556
		2588	0.00117	14.4515	0.01507	13.5554
		2590	-0.0048	14.4493	0.01315	13.5552
		2592	-0.00983	14.4487	0.01109	13.5557
		2594	-0.01134	14.4479	0.00945	13.556
		2596	-0.00734	14.4481	0.00829	13.5555
		2598	0.00308	14.4474	0.0068	13.5562
		2600	0.00899	14.4482	0.00626	13.5567
		2602	0.00517	14.4466	0.00516	13.5566
		2604	-0.00206	14.4455	0.00333	13.5563
		2606	-0.00539	14.4457	0.00161	13.5561
		2608	-0.00537	14.4475	0.000660804	13.5568
		2610	-0.00392	14.4489	0.000620926	13.5562
		2612	0.0052	14.4493	0.00165	13.5569
		2614	0.00859	14.4472	0.00243	13.5589
		2616	0.00392	14.4459	0.00446	13.5583
		2618	-0.00309	14.4445	0.00647	13.5582
		2620	-0.00623	14.4435	0.00659	13.5593
		2622	-0.00819	14.4438	0.0044	13.5606
		2624	-0.00702	14.4439	0.00152	13.5617
		2626	0.00201	14.445	-0.00205	13.5612
		2628	0.0094	14.4449	-0.0038	13.5605
		2630	0.00741	14.4433	-0.00221	13.5602
		2632	0.000859	14.4431	-0.000530733	13.5606
		2634	-0.00347	14.4435	0.00114	13.562
		2636	-0.00536	14.4433	0.00426	13.5628
		2638	-0.00441	14.4435	0.00646	13.5634
		2640	0.00419	14.443	0.00641	13.5651
		2642	0.01304	14.4424	0.00548	13.5649
		2644	0.01155	14.4415	0.00322	13.5647
		2646	0.00345	14.4424	0.00246	13.5648
		2648	-0.0035	14.4431	0.00155	13.5649
		2650	-0.00236	14.4436	0.000333365	13.5662
		2652	0.0055	14.4435	-0.0011	13.5672
		2654	0.01945	14.4435	-0.00142	13.5669
		2656	0.03863	14.4444	-0.00207	13.5668
		2658	0.0501	14.4446	-0.00306	13.5676
		2660	0.05225	14.4459	-0.00346	13.5679
		2662	0.05329	14.446	-0.00238	13.5683
		2664	0.05713	14.4459	-0.00135	13.5673
		2666	0.06203	14.4457	-0.00143	13.5685
		2668	0.0707	14.4452	-0.00221	13.5698
		2670	0.08432	14.4454	-0.00331	13.5699
		2672	0.09006	14.4461	-0.00251	13.5708
		2674	0.08729	14.4456	-0.00291	13.5711
		2676	0.08357	14.445	-0.00482	13.5722
		2678	0.08013	14.4453	-0.00551	13.5725
		2680	0.08007	14.4454	-0.00443	13.5733
		2682	0.08686	14.4452	-0.00216	13.5742
		2684	0.1005	14.4448	-0.00138	13.5746
		2686	0.10212	14.4438	-0.000794399	13.575
		2688	0.09029	14.4443	0.00103	13.5756
		2690	0.07637	14.4446	0.002	13.576
		2692	0.0645	14.4449	0.001	13.5773
		2694	0.0555	14.4448	0.00133	13.5769
		2696	0.05189	14.4451	0.00214	13.5755
		2698	0.05555	14.4441	0.00316	13.5751
		2700	0.05323	14.4445	0.00337	13.5746
		2702	0.04356	14.4451	0.00171	13.5747
		2704	0.03239	14.4455	0.00065756	13.5762
		2706	0.02324	14.4457	-0.000762333	13.5766
		2708	0.01756	14.4507	-0.0019	13.5776
		2710	0.0188	14.4572	-0.00361	13.578
		2712	0.02615	14.4648	-0.00426	13.5775
		2714	0.0268	14.4738	-0.00393	13.5785
		2716	0.01979	14.4812	-0.00195	13.5792
		2718	0.01169	14.487	-0.00199	13.58
		2720	0.00546	14.493	-0.00246	13.5783
		2722	0.00173	14.4992	-0.00221	13.5776
		2724	0.00417	14.5038	-0.00119	13.579
		2726	0.01418	14.5074	-0.00182	13.5796
		2728	0.01782	14.5114	-0.00417	13.58
		2730	0.01143	14.5154	-0.00483	13.5795
		2732	0.00441	14.5189	-0.00309	13.5795
		2734	-0.000667	14.5216	-0.00213	13.5803
		2736	-0.00405	14.5245	-0.000879395	13.5805
		2738	-0.000944	14.5258	-0.000736629	13.5801
		2740	0.01012	14.5252	-8.98619e-05	13.58
		2742	0.01335	14.525	0.0016	13.5809
		2744	0.00857	14.5215	0.0017	13.5813
		2746	0.000638	14.5147	0.000802438	13.582
		2748	-0.00421	14.5089	-0.000571795	13.5819
		2750	-0.00598	14.5048	-0.00171	13.5833
		2752	-0.00224	14.499	-0.000828261	13.5844
		2754	0.00706	14.4923	-2.24944e-05	13.5846
		2756	0.00823	14.486	0.000151272	13.5845
		2758	0.00271	14.4796	0.000477039	13.585
		2760	-0.00397	14.4739	0.000761806	13.5849
		2762	-0.0076	14.4697	0.000392573	13.5844
		2764	-0.01017	14.4667	0.00038534	13.5841
		2766	-0.00544	14.464	-0.00237	13.5834
		2768	0.0048	14.4624	-0.00598	13.5847
		2770	0.00563	14.4623	-0.00331	13.5855
		2772	-0.00145	14.4617	0.00169	13.587
		2774	-0.00772	14.4603	0.00778	13.5894
		2776	-0.01169	14.4582	0.01573	13.5915
		2778	-0.01373	14.4572	0.02381	13.5935
		2780	-0.00648	14.4556	0.02853	13.5952
		2782	0.00282	14.4542	0.03149	13.5978
		2784	0.00271	14.4543	0.03638	13.599
		2786	-0.00304	14.4548	0.0408	13.6006
		2788	-0.00888	14.4543	0.04251	13.6035
		2790	-0.01184	14.455	0.04319	13.6055
		2792	-0.0114	14.4553	0.04488	13.6058
		2794	-0.00481	14.4548	0.04856	13.607
		2796	0.00719	14.4548	0.05042	13.6077
		2798	0.00994	14.4537	0.05113	13.6078
		2800	0.00279	14.4544	0.05204	13.6094
		2802	-0.00243	14.4543	0.05569	13.6108
		2804	-0.00427	14.4539	0.05852	13.6117
		2806	-0.00533	14.4534	0.05693	13.6111
		2808	0.00115	14.4537	0.05382	13.6091
		2810	0.01173	14.4544	0.05114	13.6063
		2812	0.01253	14.4539	0.04749	13.6045
		2814	0.00619	14.4516	0.04168	13.6034
		2816	0.0011	14.4511	0.03654	13.6026
		2818	-0.00171	14.4527	0.03288	13.6014
		2820	-0.000676	14.4527	0.03096	13.5999
		2822	0.00847	14.4549	0.02718	13.5987
		2824	0.01811	14.4573	0.02238	13.5971
		2826	0.01447	14.4596	0.01975	13.5965
		2828	0.00553	14.4593	0.01743	13.5961
		2830	0.00215	14.4572	0.01519	13.5956
		2832	0.00522	14.4552	0.01178	13.5952
		2834	0.01446	14.4541	0.00952	13.5941
		2836	0.03138	14.4532	0.00978	13.594
		2838	0.04588	14.4523	0.00935	13.5938
		2840	0.04989	14.452	0.00613	13.5945
		2842	0.0496	14.4525	0.00281	13.5967
		2844	0.05071	14.4531	0.00332	13.5975
		2846	0.05446	14.4543	0.00447	13.5978
		2848	0.06441	14.4554	0.00227	13.5983
		2850	0.07871	14.4564	-0.000797076	13.5983
		2852	0.08378	14.4559	-0.00121	13.5985
		2854	0.08104	14.455	0.00149	13.5996
		2856	0.07676	14.4544	0.0033	13.6006
		2858	0.07336	14.4536	0.00327	13.6012
		2860	0.07256	14.4531	0.00152	13.6007
		2862	0.08217	14.4512	0.00171	13.602
		2864	0.09573	14.4511	0.00437	13.6018
		2866	0.09515	14.4529	0.00488	13.602
		2868	0.08379	14.4553	0.00486	13.6028
		2870	0.07096	14.4571	0.00457	13.6023
		2872	0.06087	14.458	0.00511	13.6024
		2874	0.05394	14.4561	0.00568	13.6007
		2876	0.05564	14.4553	0.00343	13.5995
		2878	0.05758	14.4558	-0.000546056	13.599
		2880	0.05022	14.4553	-0.00365	13.5994
		2882	0.03708	14.4545	-0.00331	13.5999
		2884	0.02713	14.4541	-0.00143	13.6006
		2886	0.02136	14.4544	-0.00114	13.6021
		2888	0.01868	14.4599	0.00010088	13.6011
		2890	0.02416	14.4681	0.00155	13.5999
		2892	0.02994	14.4752	0.00376	13.5987
		2894	0.02733	14.4822	0.0028	13.6001
		2896	0.01897	14.4901	0.000427029	13.6055
		2898	0.01173	14.4972	-0.000316184	13.6112
		2900	0.0066	14.5038	-0.000111397	13.614
		2902	0.00644	14.5102	-0.00011761	13.6159
		2904	0.0148	14.5161	-0.00126	13.6163
		2906	0.0192	14.5213	-0.0023	13.6139
		2908	0.0135	14.5249	-0.00269	13.6105
		2910	0.0055	14.5282	-0.00149	13.6079
		2912	0.00136	14.53	-0.00214	13.6074
		2914	-0.00088	14.532	-0.00375	13.6076
		2916	-0.000445	14.5348	-0.00372	13.6058
		2918	0.00969	14.5375	-0.00217	13.6038
		2920	0.01595	14.539	0.000299475	13.6031
		2922	0.01099	14.5394	-0.000748738	13.6038
		2924	0.00272	14.5355	-0.00212	13.606
		2926	-0.00195	14.5288	-0.00135	13.6099
		2928	-0.00323	14.5213	-0.000252376	13.615
		2930	0.0012	14.5137	-0.000276589	13.6184
		2932	0.01371	14.5058	-0.00195	13.6172
		2934	0.017	14.4997	-0.00306	13.6149
		2936	0.00903	14.4948	-0.0013	13.6137
		2938	0.00224	14.4889	-0.00059944	13.6119
		2940	-0.0019	14.4838	-0.0015	13.6078
		2942	-0.00248	14.4801	-0.00192	13.6057
		2944	0.00639	14.4779	-0.000904078	13.6047
		2946	0.01669	14.4754	-0.00048929	13.6049
		2948	0.01544	14.4727	-0.00166	13.6082
		2950	0.00746	14.4705	-0.00275	13.6149
		2952	0.000318	14.4677	-0.00209	13.6196
		2954	-0.00222	14.4666	-0.000808138	13.6229
		2956	-0.00241	14.4666	-0.00041035	13.6237
		2958	0.00588	14.4655	-0.000962562	13.6225
		2960	0.01439	14.4645	-0.000528774	13.6171
		2962	0.01177	14.4632	0.000974014	13.613
		2964	0.00455	14.4617	0.0013	13.613
		2966	-0.00183	14.4617	-0.00050941	13.6144
		2968	-0.00344	14.4615	-0.00161	13.6153
		2970	-0.00136	14.4621	-0.000731834	13.616
		2972	0.00882	14.4627	0.000860954	13.6176
		2974	0.01618	14.4641	0.000351742	13.6208
		2976	0.0149	14.4647	-0.00122	13.6246
		2978	0.01036	14.4666	-0.000969682	13.6238
		2980	0.00659	14.4682	0.000508106	13.6213
		2982	0.00461	14.4677	0.00158	13.6209
		2984	0.0054	14.4661	0.00147	13.6235
		2986	0.01348	14.4648	-0.00055453	13.6261
		2988	0.01908	14.4634	-0.000246742	13.6286
		2990	0.017	14.4622	0.000589046	13.6295
		2992	0.01173	14.4619	6.78337e-05	13.629
		2994	0.00864	14.4619	-0.000301378	13.6276
		2996	0.00652	14.461	0.00101	13.6261
		2998	0.0081	14.4607	0.00205	13.6261
		3000	0.0181	14.4603	0.000208014	13.6251
		3002	0.02244	14.4607	-0.00133	13.6249
		3004	0.01693	14.4609	-0.00139	13.6261
		3006	0.00795	14.4612	-0.000525946	13.6257
		3008	-0.000137	14.4616	-0.00134	13.6249
		3010	-0.000796	14.4617	-0.00139	13.6257
		3012	0.0088	14.4609	0.000959094	13.6269
		3014	0.02547	14.4612	0.00598	13.6284
		3016	0.03678	14.4608	0.01256	13.6303
		3018	0.03887	14.461	0.01816	13.6334
		3020	0.03903	14.462	0.02262	13.6351
		3022	0.04159	14.4624	0.02738	13.6363
		3024	0.04635	14.4626	0.03115	13.6387
		3026	0.0582	14.4627	0.03472	13.639
		3028	0.07096	14.4626	0.0363	13.6388
		3030	0.07547	14.4624	0.03793	13.6397
		3032	0.07203	14.4631	0.04125	13.6403
		3034	0.06865	14.4639	0.04315	13.64
		3036	0.06684	14.4648	0.04378	13.6404
		3038	0.07021	14.4644	0.04461	13.6386
		3040	0.07904	14.4637	0.04647	13.6385
		3042	0.08856	14.4634	0.04943	13.6399
		3044	0.08857	14.4627	0.05178	13.6412
		3046	0.08037	14.4624	0.05112	13.6423
		3048	0.07045	14.4623	0.05022	13.6435
		3050	0.06242	14.4621	0.04854	13.6434
		3052	0.06005	14.4628	0.04366	13.6447
		3054	0.06345	14.4627	0.03632	13.6454
		3056	0.05875	14.461	0.03236	13.6439
		3058	0.04749	14.4602	0.02998	13.639
		3060	0.03646	14.4607	0.02636	13.634
		3062	0.02723	14.4609	0.02125	13.6315
		3064	0.02183	14.4615	0.018	13.6307
		3066	0.02436	14.4617	0.01737	13.6299
		3068	0.0303	14.4666	0.01527	13.6295
		3070	0.02746	14.4735	0.011	13.6303
		3072	0.01889	14.4811	0.00858	13.631
		3074	0.01019	14.4891	0.00819	13.6353
		3076	0.00551	14.497	0.00729	13.6423
		3078	0.00508	14.5039	0.00447	13.6462
		3080	0.01181	14.5104	0.0032	13.6465
		3082	0.01808	14.5155	0.00366	13.645
		3084	0.01458	14.5207	0.00232	13.6427
		3086	0.00789	14.5266	-0.00059372	13.6388
		3088	0.00203	14.5312	-0.00191	13.6346
		3090	-3.9e-05	14.533	-0.000186718	13.6327
		3092	0.00235	14.536	0.00171	13.6342
		3094	0.01222	14.5391	0.00127	13.6394
		3096	0.01661	14.5417	-0.000352714	13.6439
		3098	0.01149	14.5431	-0.000195712	13.6445
		3100	0.00449	14.5446	0.00303	13.641
		3102	0.000123	14.5447	0.00531	13.6382
		3104	-0.00134	14.5409	0.00424	13.6384
		3106	0.00481	14.535	0.00246	13.6385
		3108	0.01419	14.5282	0.00233	13.6387
		3110	0.01424	14.5196	0.00218	13.639
		3112	0.00736	14.5112	0.00124	13.643
		3114	0.00145	14.5038	-0.000497158	13.6482
		3116	-0.00138	14.4972	-0.00172	13.6509
		3118	-0.000824	14.4912	-0.00118	13.6518
		3120	0.0088	14.4859	-0.0011	13.6527
		3122	0.01586	14.4815	-0.00245	13.6512
		3124	0.01224	14.4772	-0.00303	13.6481
		3126	0.00517	14.473	-0.00187	13.6431
		3128	5.58e-05	14.4702	-0.00247	13.641
		3130	-0.00279	14.4686	-0.00383	13.6414
		3132	0.00289	14.4669	-0.00434	13.6457
		3134	0.01365	14.4651	-0.00293	13.65
		3136	0.01394	14.4642	-0.00288	13.6531
		3138	0.00828	14.463	-0.0055	13.6536
		3140	0.00279	14.4627	-0.00736	13.6544
		3142	-0.000431	14.4629	-0.00542	13.6555
		3144	-0.000449	14.4622	-0.00233	13.6553
		3146	0.00781	14.4611	-0.00279	13.6532
		3148	0.01498	14.4617	-0.00479	13.6524
		3150	0.01087	14.4624	-0.00434	13.6519
		3152	0.00457	14.461	-0.00304	13.6524
		3154	0.000218	14.4598	-0.000372326	13.6526
		3156	-0.0022	14.4596	0.00181	13.6521
		3158	0.00172	14.4594	0.00273	13.6519
		3160	0.01214	14.4597	0.00256	13.653
		3162	0.01472	14.4602	0.00094264	13.6536
		3164	0.00809	14.4607	-0.00154	13.6536
		3166	0.00116	14.4601	-0.0028	13.6539
		3168	-0.00121	14.4602	-0.00163	13.6538
		3170	-0.00126	14.4601	-0.00203	13.6537
		3172	0.00544	14.4605	-0.00266	13.6535
		3174	0.01524	14.4598	-0.00347	13.6535
		3176	0.01486	14.46	-0.00277	13.6532
		3178	0.00784	14.4612	-0.00161	13.6525
		3180	0.00262	14.4614	-0.00314	13.6528
		3182	-0.00047	14.4614	-0.00479	13.6531
		3184	-0.000612	14.4609	-0.0034	13.6535
		3186	0.00737	14.4612	-0.00114	13.6541
		3188	0.01331	14.4611	0.00168	13.6546
		3190	0.01412	14.4608	0.00148	13.6545
		3192	0.01191	14.4609	0.000881914	13.6541
		3194	0.01316	14.4611	0.00218	13.6549
		3196	0.01703	14.4608	0.00319	13.6554
		3198	0.02709	14.4599	0.00182	13.6553
		3200	0.04345	14.4595	-0.000184518	13.6553
		3202	0.05402	14.4587	-0.000173626	13.6549
		3204	0.05373	14.4594	0.00101	13.6556
		3206	0.05112	14.4604	0.000150158	13.6575
		3208	0.05182	14.4597	-0.00315	13.658
		3210	0.05547	14.4591	-0.00342	13.6577
		3212	0.06505	14.4595	-6.61663e-05	13.6585
		3214	0.0767	14.4604	0.00123	13.6581
		3216	0.077	14.46	-0.000692382	13.6584
		3218	0.07219	14.4594	-0.00096149	13.6584
		3220	0.06839	14.4598	0.000935401	13.6581
		3222	0.06806	14.4603	0.00547	13.6579
		3224	0.07228	14.4612	0.00679	13.6583
		3226	0.08072	14.4611	0.00485	13.6587
		3228	0.0829	14.4611	0.00264	13.6596
		3230	0.07476	14.4601	0.00324	13.6596
		3232	0.06422	14.4596	0.00351	13.6604
		3234	0.05512	14.4599	0.00104	13.6616
		3236	0.04743	14.4594	-0.000130953	13.6624
		3238	0.04572	14.4598	0.00116	13.663
		3240	0.05152	14.4597	0.00272	13.6632
		3242	0.04893	14.4595	0.00159	13.6636
		3244	0.03832	14.4599	-0.00101	13.6625
		3246	0.02816	14.4621	-0.000834892	13.6585
		3248	0.02106	14.4674	-0.00163	13.6553
		3250	0.01831	14.4745	-0.00261	13.6564
		3252	0.02318	14.4816	-0.000666455	13.6569
		3254	0.02964	14.4891	0.00425	13.6601
		3256	0.02628	14.4969	0.01206	13.6631
		3258	0.01844	14.5048	0.01886	13.6678
		3260	0.01258	14.5104	0.02269	13.6745
		3262	0.00908	14.516	0.0262	13.6799
		3264	0.01218	14.5218	0.0303	13.6814
		3266	0.02192	14.5263	0.03353	13.6825
		3268	0.02294	14.5295	0.03485	13.683
		3270	0.01655	14.533	0.03594	13.6837
		3272	0.00896	14.5382	0.03771	13.6831
		3274	0.00381	14.5406	0.03985	13.6836
		3276	0.00298	14.5432	0.04182	13.6849
		3278	0.01114	14.5463	0.04286	13.6859
		3280	0.01958	14.5476	0.04396	13.6862
		3282	0.0185	14.5475	0.04486	13.6872
		3284	0.0115	14.5443	0.04634	13.6874
		3286	0.00554	14.538	0.04611	13.6865
		3288	0.00273	14.5307	0.04343	13.6862
		3290	0.00358	14.5241	0.03959	13.6852
		3292	0.01379	14.5162	0.03498	13.6838
		3294	0.02056	14.5102	0.03022	13.6822
		3296	0.01613	14.5048	0.02786	13.6812
		3298	0.00907	14.4996	0.02569	13.6806
		3300	0.00428	14.4945	0.0218	13.6793
		3302	0.00232	14.4889	0.01758	13.6786
		3304	0.00865	14.4843	0.01463	13.6791
		3306	0.01625	14.4813	0.01211	13.6792
		3308	0.01565	14.4785	0.00963	13.6782
		3310	0.01	14.4769	0.0075	13.6759
		3312	0.00507	14.475	0.00594	13.6734
		3314	0.00412	14.4737	0.00487	13.6722
		3316	0.00643	14.4721	0.0043	13.6728
		3318	0.01504	14.4706	0.00297	13.673
		3320	0.02241	14.4704	0.00306	13.6732
		3322	0.01837	14.4696	0.00348	13.6744
		3324	0.00984	14.4691	0.00258	13.675
		3326	0.0035	14.4686	0.000723946	13.6751
		3328	0.00207	14.469	-0.000262772	13.6749
		3330	0.00853	14.4688	0.000308511	13.6747
		3332	0.01943	14.4685	0.00119	13.6755
		3334	0.02232	14.4683	0.00114	13.6765
		3336	0.01678	14.468	0.00105	13.6774
		3338	0.00912	14.468	2.96416e-05	13.6786
		3340	0.0044	14.4671	0.000348934	13.6788
		3342	0.00396	14.4669	0.00057785	13.6784
		3344	0.01292	14.4676	0.000886766	13.6786
		3346	0.02021	14.4672	0.00226	13.6791
		3348	0.0162	14.4675	0.00152	13.681
		3350	0.00949	14.4667	0.00144	13.6812
		3352	0.00595	14.4669	0.00215	13.6811
		3354	0.00485	14.4665	0.00206	13.6807
		3356	0.00897	14.467	0.00092226	13.6812
		3358	0.01933	14.4667	0.00163	13.6822
		3360	0.02168	14.4656	0.0018	13.683
		3362	0.0157	14.4661	0.00163	13.6826
		3364	0.00913	14.4665	0.00101	13.6797
		3366	0.00409	14.4666	0.000264839	13.6782
		3368	0.00141	14.4667	0.00148	13.6779
		3370	0.00992	14.4673	0.00194	13.6789
		3372	0.02272	14.467	0.00105	13.6794
		3374	0.02856	14.4673	0.00145	13.6792
		3376	0.02921	14.4678	0.00335	13.6796
		3378	0.0299	14.4661	0.0035	13.6811
		3380	0.03347	14.465	0.00238	13.6847
		3382	0.04465	14.465	0.00189	13.687
		3384	0.05799	14.466	0.00153	13.6875
		3386	0.06257	14.4666	0.00225	13.6883
		3388	0.06014	14.4673	0.00138	13.6898
		3390	0.05652	14.4669	0.00101	13.6908
		3392	0.05586	14.4666	0.000378743	13.6898
		3394	0.05885	14.4674	5.06586e-05	13.6893
		3396	0.06932	14.4671	0.000218243	13.6886
		3398	0.07922	14.4655	0.000784727	13.6892
		3400	0.07835	14.4649	-0.000279789	13.6895
		3402	0.07326	14.465	-0.000532305	13.6896
		3404	0.07143	14.4662	-0.00081982	13.6891
		3406	0.06865	14.4675	-0.000645336	13.69
		3408	0.06936	14.4682	-0.000314852	13.6896
		3410	0.07562	14.4685	-0.000665368	13.6896
		3412	0.07254	14.4711	-0.000664884	13.6903
		3414	0.0614	14.4721	0.0001796	13.6911
		3416	0.04882	14.4704	0.000918085	13.6912
		3418	0.03879	14.4687	0.00168	13.69
		3420	0.03312	14.4673	0.00122	13.6885
		3422	0.03246	14.4667	-0.000561463	13.6873
		3424	0.0393	14.4668	-0.00146	13.6867
		3426	0.03948	14.4658	-0.00245	13.6873
		3428	0.02928	14.4699	-0.00106	13.689
		3430	0.01969	14.4777	0.000550474	13.6923
		3432	0.01252	14.486	0.00166	13.6948
		3434	0.0086	14.4947	0.00218	13.6957
		3436	0.00772	14.5028	0.00249	13.6963
		3438	0.0128	14.51	0.00234	13.6966
		3440	0.02367	14.5174	0.00186	13.6961
		3442	0.02551	14.5244	0.00312	13.6952
		3444	0.02014	14.5312	0.00422	13.6942
		3446	0.01213	14.5373	0.00713	13.6939
		3448	0.0061	14.5417	0.01002	13.6944
		3450	0.00388	14.5461	0.00936	13.6956
		3452	0.00674	14.5494	0.00671	13.6966
		3454	0.01663	14.552	0.00562	13.6977
		3456	0.02046	14.5531	0.00508	13.6979
		3458	0.01389	14.5546	0.00349	13.6989
		3460	0.00638	14.5557	0.00212	13.6998
		3462	0.000706	14.5562	0.00136	13.6993
		3464	-0.00128	14.5528	0.000584653	13.6992
		3466	0.00365	14.5472	0.000794944	13.6981
		3468	0.01452	14.5406	0.00138	13.6971
		3470	0.0151	14.5338	0.0022	13.6984
		3472	0.00756	14.5255	0.00406	13.6991
		3474	0.00291	14.5173	0.00575	13.6987
		3476	-0.000643	14.5112	0.00803	13.6989
		3478	-4.27e-05	14.5059	0.0091	13.7002
		3480	0.00824	14.5012	0.00882	13.7005
		3482	0.01311	14.4964	0.00709	13.7004
		3484	0.00943	14.491	0.00511	13.701
		3486	0.00331	14.4869	0.00365	13.7012
		3488	-0.00171	14.4846	0.00136	13.7016
		3490	-0.00276	14.483	0.000112442	13.7021
		3492	0.00235	14.4809	0.00139	13.7029
		3494	0.01206	14.4804	0.00453	13.7037
		3496	0.01272	14.4824	0.0095	13.702
		3498	0.00654	14.4829	0.01336	13.7015
		3500	-0.000235	14.4818	0.01673	13.7029
		3502	-0.00346	14.4802	0.01926	13.7058
		3504	-0.00348	14.479	0.02236	13.7092
		3506	0.0051	14.4785	0.02672	13.713
		3508	0.01206	14.4771	0.02981	13.7135
		3510	0.00914	14.4763	0.03199	13.7128
		3512	0.00214	14.4748	0.03424	13.7138
		3514	-0.00222	14.4748	0.03665	13.717
		3516	-0.00359	14.4756	0.03701	13.7208
		3518	0.00186	14.4752	0.03612	13.7231
		3520	0.01186	14.4751	0.03469	13.7248
		3522	0.01398	14.4756	0.0356	13.7259
		3524	0.00812	14.4743	0.04017	13.7257
		3526	0.00123	14.4743	0.04312	13.7259
		3528	-0.0038	14.4741	0.04264	13.7259
		3530	-0.00317	14.4749	0.04183	13.7239
		3532	0.00604	14.4737	0.03792	13.7209
		3534	0.01452	14.4738	0.03297	13.7191
		3536	0.01404	14.4741	0.02806	13.7181
		3538	0.00847	14.4734	0.02406	13.7174
		3540	0.00285	14.473	0.02039	13.7167
		3542	0.000785	14.4728	0.01849	13.7159
		3544	0.00538	14.4715	0.01608	13.7148
		3546	0.01474	14.4715	0.01291	13.7143
		3548	0.01313	14.4723	0.01042	13.714
		3550	0.00685	14.4732	0.00834	13.7131
		3552	0.00419	14.4748	0.00735	13.7124
		3554	0.00479	14.4737	0.00687	13.713
		3556	0.01258	14.4733	0.00556	13.7132
		3558	0.02847	14.473	0.00482	13.7127
		3560	0.03768	14.473	0.00341	13.7122
		3562	0.03678	14.4733	0.00242	13.712
		3564	0.03412	14.4738	0.00264	13.7124
		3566	0.03415	14.4733	0.00284	13.7134
		3568	0.03909	14.4726	0.00223	13.7143
		3570	0.05142	14.4727	0.00148	13.7148
		3572	0.05917	14.4731	0.00119	13.715
		3574	0.05594	14.4723	0.00117	13.7154
		3576	0.04991	14.4724	0.00162	13.7156
		3578	0.04765	14.473	0.000757305	13.7155
		3580	0.04927	14.4733	-0.000363245	13.7158
		3582	0.05823	14.4729	0.000526204	13.716
		3584	0.07282	14.4727	0.00104	13.7164
		3586	0.07469	14.4731	0.00155	13.7165
		3588	0.06667	14.4734	0.00187	13.7162
		3590	0.05911	14.4726	0.00114	13.7175
		3592	0.05347	14.4735	0.00206	13.7181
		3594	0.05206	14.4746	0.00193	13.719
		3596	0.05838	14.4745	0.00126	13.7194
		3598	0.05985	14.4738	0.0005918	13.7204
		3600	0.05241	14.4741	0.000979249	13.72
		3602	0.04218	14.4743	0.00124	13.7183
		3604	0.0331	14.4741	0.000577148	13.7157
		3606	0.0296	14.4741	0.000744598	13.7142
		3608	0.03374	14.4774	-0.000425953	13.7169
		3610	0.03946	14.4845	0.000338496	13.7212
		3612	0.03589	14.4915	0.000779946	13.7247
		3614	0.02668	14.4998	0.000241395	13.7269
		3616	0.01806	14.5076	-0.000855155	13.7274
		3618	0.01281	14.5153	-0.00137	13.7277
		3620	0.0139	14.5227	-0.000806256	13.7286
		3622	0.0227	14.5298	0.000496119	13.7289
		3624	0.02446	14.5363	0.000571551	13.728
		3626	0.01701	14.5431	-4.60159e-05	13.7269
		3628	0.00965	14.5482	0.00159	13.7266
		3630	0.0039	14.548	0.00304	13.7267
		3632	0.0021	14.546	0.00307	13.7275
		3634	0.00934	14.5504	0.000681715	13.7277
		3636	0.0179	14.5573	0.000148148	13.7276
		3638	0.01549	14.5621	0.00167	13.727
		3640	0.00765	14.5634	0.00182	13.727
		3642	0.00211	14.5608	0.000171447	13.7264
		3644	-0.00104	14.555	-0.000423121	13.7272
		3646	0.00309	14.5472	0.000793312	13.728
		3648	0.01426	14.5394	0.0022	13.7292
		3650	0.01881	14.5298	0.00179	13.7286
		3652	0.01422	14.5206	0.000567611	13.728
		3654	0.00659	14.5129	0.000395043	13.7288
		3656	-0.00139	14.5058	0.000816476	13.7289
		3658	-0.00401	14.4998	0.000929909	13.7288
		3660	0.00561	14.4958	-0.00133	13.7284
		3662	0.0126	14.4919	-0.00275	13.7278
		3664	0.0096	14.4886	-0.00139	13.7275
		3666	0.00353	14.4868	-0.00035536	13.7272
		3668	-0.00119	14.4848	-0.00116	13.7281
		3670	-0.000586	14.483	-0.00199	13.7294
		3672	0.00772	14.4822	-0.000735061	13.7301
		3674	0.01539	14.4819	0.0012	13.7308
		3676	0.013	14.4812	0.000638804	13.731
		3678	0.00616	14.4822	-0.000231268	13.7315
		3680	-0.000973	14.4819	-0.000886663	13.732
		3682	-0.00591	14.4819	0.00107	13.7327
		3684	-0.00215	14.4811	0.00265	13.7331
		3686	0.00718	14.4807	0.00103	13.7335
		3688	0.008	14.4812	-0.00127	13.735
		3690	0.00144	14.4818	-0.000582635	13.7361
		3692	-0.00524	14.4815	0.00085797	13.7361
		3694	-0.01069	14.4809	0.000646576	13.7365
		3696	-0.01149	14.4822	-0.000211819	13.7365
		3698	-0.00447	14.4837	-0.00133	13.737
		3700	0.000804	14.4827	0.000587392	13.7378
		3702	-0.0018	14.482	0.00187	13.7381
		3704	-0.0093	14.4816	0.00137	13.7381
		3706	-0.01548	14.4815	0.000346209	13.7379
		3708	-0.01874	14.482	-0.000306186	13.737
		3710	-0.01368	14.4818	0.00093442	13.7369
		3712	-0.00481	14.4826	0.00183	13.7367
		3714	-0.00435	14.4834	0.000819631	13.7374
		3716	-0.01138	14.4837	-0.000928764	13.7377
		3718	-0.01829	14.4838	6.28416e-05	13.7381
		3720	-0.02331	14.4838	0.00251	13.7389
		3722	-0.02316	14.4833	0.00289	13.7393
		3724			0.00173	13.7401
		3726			0.00125	13.74
		3728			0.000419869	13.741
		3730			-0.000374526	13.7425
		3732			-0.00019192	13.7436
		3734			0.00133	13.7446
		3736			0.00653	13.7446
		3738			0.01276	13.7473
		3740			0.01496	13.7506
		3742			0.01733	13.7522
		3744			0.02206	13.7541
		3746			0.02588	13.7553
		3748			0.02812	13.7563
		3750			0.02927	13.7571
		3752			0.03142	13.7566
		3754			0.03431	13.7574
		3756			0.03584	13.7593
		3758			0.03587	13.76
		3760			0.03745	13.7604
		3762			0.0408	13.7618
		3764			0.04515	13.7616
		3766			0.04584	13.7611
		3768			0.04367	13.7602
		3770			0.04031	13.7592
		3772			0.03757	13.7568
		3774			0.0339	13.754
		3776			0.02793	13.7493
		3778			0.02398	13.7459
		3780			0.02186	13.7446
		3782			0.01926	13.7441
		3784			0.01594	13.7448
		3786			0.01113	13.7468
		3788			0.00911	13.7509
		3790			0.00932	13.7542
		3792			0.00789	13.7552
		3794			0.00537	13.7552
		3796			0.00413	13.7549
		3798			0.00436	13.7536
		3800			0.00448	13.7509
		3802			0.00274	13.7485
		3804			-0.000291057	13.7474
		3806			-0.00158	13.7466
		3808			-0.000175503	13.7482
		3810			0.00105	13.7492
		3812			0.000417052	13.7523
		3814			-0.00058867	13.7559
		3816			0.000342607	13.758
		3818			0.00224	13.7582
		3820			0.00255	13.759
		3822			0.00123	13.7601
		3824			0.000615717	13.7599
		3826			0.00197	13.76
		3828			0.00223	13.7603
		3830			0.000892549	13.7606
		3832			-0.000451174	13.7609
		3834			-0.000191896	13.7611
		3836			0.000638381	13.7605
		3838			0.00117	13.7601
		3840			-0.000369064	13.7608
		3842			-0.000768787	13.7611
		3844			-0.000126509	13.7632
		3846			0.00174	13.7647
		3848			0.00196	13.7636
		3850			0.000869728	13.763
		3852			-0.0019	13.7635
		3854			-0.00223	13.7632
		3856			-1.46276e-05	13.7637
		3858			0.00116	13.7638
		3860			-0.000159198	13.7634
		3862			-0.00258	13.763
		3864			-0.00153	13.7634
		3866			-0.000406554	13.7642
		3868			-0.000207339	13.7636
		3870			-0.00113	13.7644
		3872			-0.000565909	13.7655
		3874			0.000475306	13.7665
		3876			0.00223	13.7662
		3878			0.00317	13.7663
		3880			0.0013	13.7663
		3882			0.000207165	13.7661
		3884			0.00050738	13.765
		3886			0.00127	13.7649
		3888			-0.000449191	13.7652
		3890			-0.00288	13.7648
		3892			-0.00415	13.7649
		3894			-0.00269	13.7652
		3896			-0.0015	13.7655
		3898			-0.00246	13.7663
		3900			-0.0053	13.7663
		3902			-0.005	13.767
		3904			-0.00172	13.7672
		3906			-0.00091946	13.7672
		3908			-0.00218	13.7671
		3910			-0.00538	13.7675
		3912			-0.00548	13.768
		3914			-0.00323	13.7683
		3916			-0.00329	13.7691
		3918			-0.005	13.7694
		3920			-0.00714	13.769
		3922			-0.00677	13.7686
		3924			-0.00377	13.7695
		3926			-0.0017	13.769
		3928			-0.000577119	13.7694
		3930			-0.0019	13.7705
		3932			-0.00201	13.7716
		3934			-0.00039239	13.7718
		3936			0.000904187	13.7711
		3938			0.0012	13.7706
		3940			0.000247339	13.7714
		3942			0.000226916	13.7717
		3944			0.00114	13.773
		3946			0.00278	13.7733
		3948			0.00213	13.7743
		3950			0.000387222	13.775
		3952			-0.000843202	13.7756
		3954			-0.000149626	13.7754
		3956			0.000615951	13.7746
		3958			0.000280527	13.7737
		3960			-0.000238896	13.774
		3962			-0.000539627	13.7739
		3964			3.9253e-05	13.7746
		3966			-0.00152	13.7751
		3968			-0.00605	13.775
		3970			-0.00779	13.7753
		3972			-0.00561	13.7764
		3974			-0.00166	13.7774
		3976			0.00358	13.7793
		3978			0.00668	13.7808
		3980			0.00944	13.782
		3982			0.01319	13.7843
		3984			0.0181	13.7862
		3986			0.02101	13.7866
		3988			0.02238	13.7871
		3990			0.02321	13.7891
		3992			0.02417	13.7896
		3994			0.02369	13.791
		3996			0.02448	13.7914
		3998			0.02508	13.7917
[truncated: 462 more rows]

## Sheet: Figure 2d
Figure 2d
NMR
			Top Panel			Bottom Panel
Peak name	Res num			13CA chemical shift devation from random coil value		T2-H [s]	T2-H 0.5*fitting error
	28			-2.1813
	29			-2.6841
	30			-1.54328
	31			-3.17842
	32			1.15776
H/N R33	33			1.38932		0.0296415	0.000673554
H/N E34	34			0.319196		0.030439	0.000732772
H/N T35	35			2.70408		0.0310459	0.000713017
H/N L36	36			0.927789		0.0272907	0.00100763
H/N V37	37			3.46433		0.0291186	0.000556794
H/N N38	38			1.3677		0.0327051	0.000562958
H/N S39	39			2.5522		0.0293462	0.000649419
H/N I40	40			2.85337		0.0269792	0.000737688
H/N K41	41			2.71727		0.0286902	0.00082565
H/N T42	42			2.8447		0.0300943	0.000827553
H/N A43	43			0.874971		0.0295301	0.000910049
H/N I44	44			2.0104		0.0287781	0.00102134
H/N Q45	45			1.42756		0.0302606	0.000669219
H/N Y46	46			1.98049		0.0262971	0.000678212
H/N S47	47			3.14937		0.0262646	0.000504405
H/N K48	48			1.35985		0.0298376	0.000928176
H/N I49	49			1.25001		0.0266518	0.00130312
H/N Q50	50			-0.129996		0.0275201	0.000611651
H/N A51	51			1.11672		0.0304865	0.000983461
H/N I52	52			2.01805		0.0251837	0.00103874
H/N H53	53			1.22615		0.0291789	0.000628525
H/N L54	54			-0.663737		0.027469	0.0009457
H/N G55	55			-1.06434		0.0298989	0.00202567
H/N H56	56			-4.54943		0.0382569	0.000928827
	57			-1.75912
H/N I58	58			-2.4599		0.0227592	0.00160536
H/N Y59	59			-2.90525		0.0258695	0.000614047
H/N L60	60			-3.46094		0.0216393	0.00131218
H/N L61	61			-5.19433		0.0260845	0.00131154
	62			-2.90021
H/N F63	63			-1.80696		0.0237523	0.000903028
H/N G64	64			-1.01137		0.00975613	0.00106023
	65			-2.88083
	66			-1.30544
H/N E67	67			-1.84144		0.00615866	0.00147216
H/N N68	68			-1.847		0.0209434	0.00115733
H/N W69	69			-0.698363		0.0232243	0.000864172
H/N S70	70			2.26109		0.0306794	0.000919053
H/N R71	71			-2.24122		0.0160986	0.000338338
H/N G72	72			-2.67765		0.0281246	0.00069647
H/N M73	73			-3.07787		0.0260522	0.000996181
H/N V74	74			-3.26951		0.0270102	0.00104086
H/N L75	75			-3.73814		0.0245031	0.000882753
H/N A76	76			-3.6612		0.0251262	0.000838677
H/N K77	77			-4.81861		0.0277327	0.000742942
H/N L78	78			-3.04054		0.0320225	0.00132262
H/N N79	79			-1.65098		0.0312242	0.000780668
H/N Q80	80			0.0299427		0.0109685	0.00285227
H/N T81	81			1.44094		0.0219069	0.000980877
H/N T82	82			-2.05866		0.02871	0.00129628
H/N N83	83			-0.25569		0.0310788	0.000844786
H/N K84	84			-3.34869		0.0401648	0.00142375
H/N T85	85			-1.10538		0.0287722	0.00073677
H/N E86	86			-3.96182		0.0289042	0.000579764
H/N L87	87			-0.543116		0.0276526	0.000410315
H/N I88	88			-0.239219		0.0220385	0.00132584
H/N H89	89			-2.20596		0.0287092	0.000654189
H/N Q90	90			-3.42578		0.022206	0.000593134
H/N W91	91			-0.843272		0.0267071	0.000914086
H/N Q92	92			-3.5302		0.0296134	0.000693534
H/N W93	93			-4.26431		0.0272154	0.000758367
H/N S94	94			-1.85118		0	0
H/N S95	95			-2.64839		0.0315629	0.000331177
	96			-0.574103
H/N S97	97			-0.423152		0.0088235	0.00250991
H/N W98	98			-2.47559		0.029962	0.000673022
H/N N99	99			-2.8586		0.0277886	0.00075485
H/N I100	100			-1.51471		0.0270222	0.000810344
H/N N101	101			-2.5938		0.0256638	0.000766152
H/N W102	102			-3.46591		0.0221494	0.001169
H/N K103	103			-5.19725		0.0217867	0.00112108
H/N G104	104			-2.16179		0.0153025	0.000526116
H/N V105	105			0.856584		0.0256099	0.000826841
H/N D106	106			-2.19963		0.0109877	0.00154854
H/N S107	107			-1.6126		0.0141072	0.00158494
	108			-1.2841
	109			-0.751677
H/N R110	110			-2.97423		0.0348337	0.000879667
H/N I111	111			-2.04662		0.0242279	0.0012538
H/N I112	112			-1.23485		0.0190614	0.000658122
H/N I113	113			-4.67494		0.0247759	0.00106353
H/N S114	114			-2.39871		0.0201276	0.0012525
H/N N115	115			-0.728618		0.0272265	0.00133664
H/N I116	116			-5.17372		0.0308288	0.000555817
	117			0.057809
H/N N118	118			-1.20806		0.00662925	0.00149286
H/N R119	119			-3.1767		0.0189977	0.00182368
H/N A120	120			-1.41593		0.0112663	0.00197728
H/N M121	121			-1.64089		0.0130866	0.00159216
H/N S122	122			-0.113959		0.0197563	0.000547776
H/N N123	123			-2.13516		0.0146493	0.001123
H/N G124	124			-0.604495		0.0184382	0.000292611
H/N K125	125			-4.29111		0.0259089	0.00163749
H/N F126	126			-1.68398		0.0122522	0.00156255
H/N I127	127			-2.47213		0.0277181	0.000894396
H/N L128	128			-2.55194		0.0255397	0.000682412
H/N N129	129			-2.95341		0.028826	0.00122692
H/N N130	130			-2.03112		0.027066	0.000827287
H/N K131	131			0.427213		0.0246298	0.00117967
H/N R132	132			-0.656524		0.0322906	0.000565085
H/N T133	133			-2.55966		0.0303323	0.000533994
H/N N134	134			-0.255111		0.0213795	0.000921817
H/N E135	135			-1.10167		0.0334255	0.000585962
H/N K136	136			-3.41835		0.0309201	0.000614485
H/N V137	137			-2.76015		0.0295567	0.00128895
H/N V138	138			-2.88465		0.0283326	0.000828673
H/N V139	139			-2.91201		0.025963	0.000466142
	140			-1.59795
H/N L141	141			-2.37604		0.020253	0.000896606
	142			-1.91603
	143			-0.315001
	144			-2.36169
H/N G145	145			-1.19459		0.0171321	0.00144222
H/N R146	146			-2.89858		0.0160162	0.00138388
H/N V147	147			-2.80144		0.0233795	0.00161825
H/N R148	148			-3.24404		0.0165954	0.000563309
H/N V149	149			-1.84515		0.00349565	0.00174919
H/N G150	150			-1.50768		0.0155684	0.00110635
H/N G151	151			-1.58674		0	0
H/N N152	152			-0.298514		0.0660075	0.00172689

## Sheet: Figure 3
Figure 3
Chemical shift perturbations
Peak name	Residue number	CSP 1H-15N combined
	30
	31
	32
H/N R33	33	0.0112801
H/N E34	34	0.0877699
H/N T35	35	0.0514261
H/N L36	36	0.0186011
H/N V37	37	0.0450728
H/N N38	38	0.0124595
H/N S39	39	0.0473814
H/N I40	40	0.00666033
H/N K41	41	0.0346808
H/N T42	42	0.115712
H/N A43	43	0.0246982
H/N I44	44	0.0368136
H/N Q45	45	0.0561031
H/N Y46	46	0.0410366
H/N S47	47	0.0242206
H/N K48	48	0.0227693
H/N I49	49	0.025926
H/N Q50	50	0.0242495
H/N A51	51	0.0356432
H/N I52	52	0.0513517
H/N H53	53	0.0778925
H/N L54	54	0.0458
H/N G55	55	0.0403911
H/N H56	56	0.0198494
	57
H/N I58	58	0.0691783
H/N Y59	59	0.0178539
H/N L60	60	0.0502892
H/N L61	61	0.0173078
	62
H/N F63	63	0.012839
H/N G64	64	0
	65
	66
H/N E67	67	0
H/N N68	68	0.0143178
H/N W69	69	0.00616117
H/N S70	70	0.0106471
H/N R71	71	0.0373877
H/N G72	72	0.005004
H/N M73	73	0.00628013
H/N V74	74	0.0339346
H/N L75	75	0.0181108
H/N A76	76	0.0290028
H/N K77	77	0.0171172
H/N L78	78	0.0157175
H/N N79	79	0.0106508
H/N Q80	80	0.00768375
H/N T81	81	0.00805233
H/N T82	82	0
H/N N83	83	0.00407922
H/N K84	84	0.00632456
H/N T85	85	0.00948683
H/N E86	86	0
H/N L87	87	0
H/N I88	88	0.0157175
H/N H89	89	0.0205854
H/N Q90	90	0.080455
H/N W91	91	0.01
H/N Q92	92	0.0114612
H/N W93	93	0.030469
H/N S94	94	0.0200838
H/N S95	95	0.0249928
	96
H/N S97	97	0
H/N W98	98	0.0180011
H/N N99	99	0.0204978
H/N I100	100	0.0150333
H/N N101	101	0.0403118
H/N W102	102	0.0501442
H/N K103	103	0.127803
H/N G104	104	0.032311
H/N V105	105	0.110178
H/N D106	106	0
H/N S107	107	0
	108
	109
H/N R110	110	0.0431041
H/N I111	111	0.0859828
H/N I112	112	0.0968496
H/N I113	113	0.0601079
H/N S114	114	0.0139843
H/N N115	115	0.0742647
H/N I116	116	0.0413903
	117
H/N N118	118	0.0781957
H/N R119	119	0.182042
H/N A120	120	0.189529
H/N M121	121	0
H/N S122	122	0.0207162
H/N N123	123	0.114641
H/N G124	124	0.128649
H/N K125	125	0.0369221
H/N F126	126	0.100253
H/N I127	127	0.0525601
H/N L128	128	0.012839
H/N N129	129	0.0464762
H/N N130	130	0.0888867
H/N K131	131	0.0268805
H/N R132	132	0.019151
H/N T133	133	0.0570351
H/N N134	134	0.0121655
H/N E135	135	0.0436147
H/N K136	136	0.0350223
H/N V137	137	0.0282312
H/N V138	138	0.034785
H/N V139	139	0.0345306
	140
H/N L141	141	0.169019
	142
	143
	144
H/N G145	145	0.0972243
H/N R146	146	0.14733
H/N V147	147	0.166524
H/N R148	148	0.0454493
H/N V149	149
H/N G150	150	0.0448794
H/N G151	151
H/N N152	152	0.0387758

## Sheet: Figure 4a and 4b
Figure 4a and 4b
MST
FimT + 12bp FAMdsDNA (50 mM NaCl)				FimT + 12bp FAMdsDNA (100 mM NaCl)				FimT + 12bp FAMdsDNA (150 mM NaCl)					FimT K103Q + 12bp FAMdsDNA (50 mM NaCl)				FimT R119Q + 12bp FAMdsDNA (50 mM NaCl)				FimT R143Q + 12bp FAMdsDNA (50 mM NaCl)				FimT R146Q + 12bp FAMdsDNA (50 mM NaCl)				FimT R148Q + 12bp FAMdsDNA (50 mM NaCl)				FimT R146Q R148Q + 12bp FAMdsDNA (50 mM NaCl)				FimT R143Q R146Q R148Q + 12bp FAMdsDNA (50 mM NaCl)
Measurement Settings	Measurement Settings			Measurement Settings	Measurement Settings			Measurement Settings	Measurement Settings				Measurement Settings	Measurement Settings			Measurement Settings	Measurement Settings			Measurement Settings	Measurement Settings			Measurement Settings	Measurement Settings			Measurement Settings	Measurement Settings			Measurement Settings	Measurement Settings			Measurement Settings	Measurement Settings
MST-Power:	20			MST-Power:	20			MST-Power:	20				MST-Power:	20			MST-Power:	20			MST-Power:	20			MST-Power:	20			MST-Power:	20			MST-Power:	20			MST-Power:	20
Excitation-Power:	25			Excitation-Power:	25			Excitation-Power:	25				Excitation-Power:	25			Excitation-Power:	25			Excitation-Power:	25			Excitation-Power:	25			Excitation-Power:	25			Excitation-Power:	25			Excitation-Power:	25
Excitation type:	Blue			Excitation type:	Blue			Excitation type:	Blue				Excitation type:	Blue			Excitation type:	Blue			Excitation type:	Blue			Excitation type:	Blue			Excitation type:	Blue			Excitation type:	Blue			Excitation type:	Blue
Thermostat Setpoint:	20			Thermostat Setpoint:	20			Thermostat Setpoint:	20				Thermostat Setpoint:	20			Thermostat Setpoint:	20			Thermostat Setpoint:	20			Thermostat Setpoint:	20			Thermostat Setpoint:	20			Thermostat Setpoint:	20			Thermostat Setpoint:	20
Analysis Settings	Analysis Settings			Analysis Settings	Analysis Settings			Analysis Settings	Analysis Settings				Analysis Settings	Analysis Settings			Analysis Settings	Analysis Settings			Analysis Settings	Analysis Settings			Analysis Settings	Analysis Settings			Analysis Settings	Analysis Settings			Analysis Settings	Analysis Settings			Analysis Settings	Analysis Settings
Type of Analysis:	MST			Type of Analysis:	MST			Type of Analysis:	MST				Type of Analysis:	MST			Type of Analysis:	MST			Type of Analysis:	MST			Type of Analysis:	MST			Type of Analysis:	MST			Type of Analysis:	MST			Type of Analysis:	MST
Evaluation strategy:	TJump			Evaluation strategy:	TJump			Evaluation strategy:	TJump				Evaluation strategy:	TJump			Evaluation strategy:	TJump			Evaluation strategy:	TJump			Evaluation strategy:	TJump			Evaluation strategy:	TJump			Evaluation strategy:	TJump			Evaluation strategy:	TJump
Cold Region Start:	-1			Cold Region Start:	-1			Cold Region Start:	-1				Cold Region Start:	-1			Cold Region Start:	-1			Cold Region Start:	-1			Cold Region Start:	-1			Cold Region Start:	-1			Cold Region Start:	-1			Cold Region Start:	-1
Cold Region End:	0			Cold Region End:	0			Cold Region End:	0				Cold Region End:	0			Cold Region End:	0			Cold Region End:	0			Cold Region End:	0			Cold Region End:	0			Cold Region End:	0			Cold Region End:	0
Hot Region Start:	0.5			Hot Region Start:	0.5			Hot Region Start:	0.5				Hot Region Start:	0.5			Hot Region Start:	0.5			Hot Region Start:	0.5			Hot Region Start:	0.5			Hot Region Start:	0.5			Hot Region Start:	0.5			Hot Region Start:	0.5
Hot Region End:	1.5			Hot Region End:	1.5			Hot Region End:	1.5				Hot Region End:	1.5			Hot Region End:	1.5			Hot Region End:	1.5			Hot Region End:	1.5			Hot Region End:	1.5			Hot Region End:	1.5			Hot Region End:	1.5
Fit Results (Kd)	Fit Results (Kd)			Fit Results (Kd)	Fit Results (Kd)			Fit Results (Kd)	Fit Results (Kd)				Fit Results (Kd)	Fit Results (Kd)			Fit Results (Kd)	Fit Results (Kd)			Fit Results (Kd)	Fit Results (Kd)			Fit Results (Kd)	Fit Results (Kd)			Fit Results (Kd)	Fit Results (Kd)			Fit Results (Kd)	Fit Results (Kd)			Fit Results (Kd)	Fit Results (Kd)
Fit Model:	Kd			Fit Model:	Kd			Fit Model:	Kd				Fit Model:	Kd			Fit Model:	Kd			Fit Model:	Kd			Fit Model:	Kd			Fit Model:	Kd			Fit Model:	Kd			Fit Model:	Kd
Bound	977.941			Bound	975.047			Bound	995.286				Bound	986.97			Bound	980.054			Bound	984.632			Bound	974.477			Bound	984.935			Bound	970.716			Bound	975.278
Unbound	958.858			Unbound	961.101			Unbound	972.006				Unbound	959.862			Unbound	961.42			Unbound	959.364			Unbound	960.446			Unbound	961.071			Unbound	960.021			Unbound	961.974
Kd	6.33424			Kd	38.5653			Kd	70.1319				Kd	8.92331			Kd	13.9941			Kd	17.1596			Kd	24.721			Kd	22.3321			Kd	64.3385			Kd	283.064
TargetConc	02:24:00			TargetConc	02:24:00			TargetConc	02:24:00				TargetConc	02:24:00			TargetConc	02:24:00			TargetConc	02:24:00			TargetConc	02:24:00			TargetConc	02:24:00			TargetConc	02:24:00			TargetConc	02:24:00
Standard Deviation:	0.902004			Standard Deviation:	0.363665			Standard Deviation:	0.456884				Standard Deviation:	1.73552			Standard Deviation:	0.965456			Standard Deviation:	1.00819			Standard Deviation:	0.859845			Standard Deviation:	1.0368			Standard Deviation:	0.57153			Standard Deviation:	1.29496
Kd Confidence:	0.913644			Kd Confidence:	3.79867			Kd Confidence:	5.09301				Kd Confidence:	1.79268			Kd Confidence:	2.34363			Kd Confidence:	2.14176			Kd Confidence:	4.57529			Kd Confidence:	2.91627			Kd Confidence:	10.7419			Kd Confidence:	108.34
Dose Response Curve	Dose Response Curve	Dose Response Curve		Dose Response Curve	Dose Response Curve	Dose Response Curve		Dose Response Curve	Dose Response Curve	Dose Response Curve			Dose Response Curve	Dose Response Curve	Dose Response Curve		Dose Response Curve	Dose Response Curve	Dose Response Curve		Dose Response Curve	Dose Response Curve	Dose Response Curve		Dose Response Curve	Dose Response Curve	Dose Response Curve		Dose Response Curve	Dose Response Curve	Dose Response Curve		Dose Response Curve	Dose Response Curve	Dose Response Curve		Dose Response Curve	Dose Response Curve	Dose Response Curve
Dose	Response	Err-Values		Dose	Response	Err-Values		Dose	Response	Err-Values			Dose	Response	Err-Values		Dose	Response	Err-Values		Dose	Response	Err-Values		Dose	Response	Err-Values		Dose	Response	Err-Values		Dose	Response	Err-Values		Dose	Response	Err-Values
0.0147	-0.0404231	0.0178163		0.0587	0.0476183	0.122286		0.0543	-0.0136098	0.0229325			0.0368	0.0283573	0.0321373		0.1366	-0.0423707	0.0594878		0.0736	0.0233934	0.0566865		0.0683	-0.0614163	0.0397651		0.0736	0.00776728	0.116283		0.0886	0.0625897	0.171641		0.08	0.000545703	0.100996
0.0293	-0.0201439	0.0699618		0.1174	-0.0280868	0.0133534		0.1086	-0.0176173	0.0371444			0.0736	0.0260971	0.022865		0.2732	-0.0231362	0.037053		0.1472	0.00808705	0.0372606		0.1366	-0.0466328	0.0221346		0.1472	0.0169847	0.0700823		0.1771	0.014517	0.0322053		0.16	-0.0923008	0.0940989
0.0587	-0.00339395	0.0266451		0.2347	-0.00703195	0.0570303		0.2173	-0.0137582	0.0426052			0.1472	0.0335318	0.00510708		0.5464	0.0471538	0.0556325		0.2945	0.0124191	0.0361585		0.2732	-0.00183771	0.0315868		0.2945	0.0254998	0.0719546		0.3542	-0.0180678	0.0169095		0.31	-0.126272	0.126434
0.1174	0.00193499	0.0433651		0.4695	-0.00102156	0.0346413		0.4346	0.024245	0.0262238			0.2945	0.0561302	0.0167478		1.0928	0.0649631	0.0537927		0.589	0.0447513	0.0301575		0.5464	-0.00376112	0.0277997		0.589	0.0108012	0.0525153		0.7085	-0.0351599	0.027866		0.62	-0.049474	0.0901819
0.2347	0.0263891	0.0297713		0.939	0.00881032	0.0504518		0.8691	0.00999911	0.0305695			0.589	0.0569362	0.0215203		2.1855	0.205468	0.0639411		1.178	0.0580803	0.00594968		1.0928	0.070777	0.0644967		1.178	0.0699271	0.0576524		1.417	0.0171433	0.0506204		1.25	-0.0150327	0.0926693
0.4695	0.0907755	0.0130352		1.8779	0.0598419	0.0184894		1.7383	0.0475479	0.0227399			1.178	0.0820246	0.0259265		4.3711	0.291539	0.0419276		2.356	0.124326	0.00939149		2.1855	0.128834	0.0778363		2.356	0.0840376	0.0757324		2.834	0.0159475	0.066505		2.49	-0.0267033	0.0506112
0.939	0.184809	0.0291547		3.7559	0.0956351	0.0209927		3.4766	0.0473905	0.0332501			2.356	0.174522	0.0270986		8.7422	0.411187	0.0434727		4.7119	0.195823	0.0398145		4.3711	0.230705	0.050339		4.7119	0.157455	0.0640034		5.668	0.090756	0.015859		4.99	0.141394	0.189396
1.8779	0.274985	0.015168		7.5117	0.156984	0.0117572		6.9531	0.103738	0.0410718			4.7119	0.279277	0.0554663		17.4844	0.557311	0.0191686		9.4238	0.333343	0.0575016		8.7422	0.314695	0.0335289		9.4238	0.299967	0.025782		11.3359	0.131025	0.107831		9.97	0.219483	0.0761691
3.7559	0.420259	0.0237296		15.0234	0.29112	0.0239842		13.9063	0.183681	0.0469393			9.4238	0.441094	0.0570714		34.9688	0.650962	0.030735		18.8477	0.499993	0.0856415		17.4844	0.435971	0.079824		18.8477	0.409776	0.0549332		22.6719	0.264644	0.0192697		19.94	0.00959666	0.108017
7.5117	0.531796	0.00540377		30.0469	0.470834	0.0370972		27.8125	0.267361	0.043348			18.8477	0.760012	0.0623053		69.9375	0.742328	0.03368		37.6953	0.675368	0.10312		34.9688	0.563666	0.107571		37.6953	0.613149	0.19403		45.3438	0.519018	0.139077		39.88	0.216644	0.18295
15.0234	0.644828	0.0292685		60.0938	0.583762	0.0277468		55.625	0.428988	0.0688604			37.6953	0.946172	0.0633552		139.875	0.89762	0.0816982		75.3906	0.874984	0.0722749		69.9375	0.663759	0.0170242		75.3906	0.803432	0.130576		90.6875	0.550583	0.0312282		79.77	0.2359	0.0752565
30.0469	0.750874	0.032402		120.188	0.721377	0.0675697		111.25	0.611511	0.0405985			75.3906	0.937405	0.0343908		279.75	0.985299	0.111369		150.781	0.980292	0.0183234		139.875	0.804122	0.0817734		150.781	0.936543	0.0447698		181.375	0.695628	0.0388518		159.53	0.389907	0.0429762
60.0938	0.855824	0.0316652		240.375	0.870156	0.0370493		222.5	0.763651	0.0692276			150.781	0.928069	0.02911		559.5	0.99454	0.0388154		301.562	0.959278	0.0351586		279.75	0.838536	0.0320991		301.562	1.01168	0.0580131		362.75	0.811295	0.0351739		319.06	0.521003	0.0364194
120.188	0.958438	0.0198787		480.75	0.944679	0.0841484		445	0.897889	0.0386748			301.562	0.918239	0.0138541		1119	1.03604	0.0438764		603.125	0.937347	0.0533958		559.5	0.960251	0.0477041		603.125	0.968107	0.0559318		725.5	0.87849	0.0415022		638.13	0.601755	0.109598
240.375	1.01586	0.0309439						890	0.899645	0.0228329			603.125	0.913459	0.0184456						1206.25	0.913588	0.0336497		1119	1.00601	0.0697682		1206.25	0.932789	0.047483		1451	0.930945	0.049363		1276.25	0.729861	0.203655
480.75	1.05268	0.103762																							2238	1.102	0.0231442		2412.5	0.910071	0.0334042		2902	1.08538	0.0759661		2552.5	1.02288	0.157538
FimT + 12bp FAMdsDNA (50 mM NaCl)				FimT + 12bp FAMdsDNA (100 mM NaCl)				FimT + 12bp FAMdsDNA (150 mM NaCl)				FimT K103Q + 12bp FAMdsDNA (50 mM NaCl)				FimT R119Q + 12bp FAMdsDNA (50 mM NaCl)				FimT R143Q + 12bp FAMdsDNA (50 mM NaCl)				FimT R146Q + 12bp FAMdsDNA (50 mM NaCl)				FimT R148Q + 12bp FAMdsDNA (50 mM NaCl)				FimT R146Q R148Q + 12bp FAMdsDNA (50 mM NaCl)				FimT R143Q R146Q R148Q + 12bp FAMdsDNA (50 mM NaCl)
Dose	Fit	FractionBound		Dose	Fit	FractionBound		Dose	Fit	FractionBound		Dose	Fit	FractionBound		Dose	Fit	FractionBound		Dose	Fit	FractionBound		Dose	Fit	FractionBound		Dose	Fit	FractionBound		Dose	Fit	FractionBound		Dose	Fit	FractionBound
448.561	977.675	0.986072		1794.23	974.754	0.978957		1660.79	994.343	0.959481		448.561	977.675	0.986072		1794.23	974.754	0.978957		1660.79	994.343	0.959481		28.4511	988.694	0.972447		28.4511	989.5	0.989862		28.4511	987.563	0.987813		28.4511	988.016	0.972658
418.528	977.656	0.985088		1674.07	974.733	0.977481		1549.57	994.278	0.956698		418.528	977.656	0.985088		1674.07	974.733	0.977481		1549.57	994.278	0.956698		26.5399	988.601	0.970519		26.5399	989.512	0.989139		26.5399	987.585	0.986946		26.5399	987.983	0.970745
390.506	977.636	0.984034		1561.97	974.711	0.975903		1445.8	994.209	0.953734		390.506	977.636	0.984034		1561.97	974.711	0.975903		1445.8	994.209	0.953734		24.757	988.501	0.968461		24.757	989.526	0.988365		24.757	987.609	0.986018		24.757	987.947	0.968702
364.359	977.615	0.982908		1457.37	974.688	0.974218		1348.97	994.136	0.950577		364.359	977.615	0.982908		1457.37	974.688	0.974218		1348.97	994.136	0.950577		23.094	988.395	0.966264		23.094	989.54	0.987537		23.094	987.635	0.985025		23.094	987.909	0.966522
339.964	977.592	0.981704		1359.78	974.663	0.972419		1258.63	994.057	0.947217		339.964	977.592	0.981704		1359.78	974.663	0.972419		1258.63	994.057	0.947217		21.5426	988.281	0.96392		21.5426	989.556	0.98665		21.5426	987.662	0.983962		21.5426	987.868	0.964195
317.201	977.567	0.980416		1268.72	974.636	0.970498		1174.34	993.974	0.943641		317.201	977.567	0.980416		1268.72	974.636	0.970498		1174.34	993.974	0.943641		20.0954	988.16	0.961419		20.0954	989.572	0.985701		20.0954	987.692	0.982826		20.0954	987.825	0.961712
295.963	977.541	0.97904		1183.76	974.607	0.968447		1095.7	993.886	0.939839		295.963	977.541	0.97904		1183.76	974.607	0.968447		1095.7	993.886	0.939839		18.7455	988.031	0.958752		18.7455	989.59	0.984686		18.7455	987.723	0.98161		18.7455	987.779	0.959065
276.147	977.513	0.977569		1104.49	974.577	0.966258		1022.32	993.791	0.935798		276.147	977.513	0.977569		1104.49	974.577	0.966258		1022.32	993.791	0.935798		17.4863	987.893	0.955909		17.4863	989.609	0.9836		17.4863	987.757	0.98031		17.4863	987.729	0.956242
257.658	977.483	0.975997		1030.53	974.544	0.963924		953.856	993.692	0.931505		257.658	977.483	0.975997		1030.53	974.544	0.963924		953.856	993.692	0.931505		16.3116	987.746	0.952879		16.3116	989.63	0.982438		16.3116	987.792	0.97892		16.3116	987.677	0.953234
240.406	977.451	0.974318		961.516	974.51	0.961434		889.977	993.585	0.926947		240.406	977.451	0.974318		961.516	974.51	0.961434		889.977	993.585	0.926947		15.2158	987.59	0.949652		15.2158	989.651	0.981195		15.2158	987.831	0.977434		15.2158	987.621	0.95003
224.31	977.417	0.972525		897.128	974.473	0.95878		830.375	993.473	0.922112		224.31	977.417	0.972525		897.128	974.473	0.95878		830.375	993.473	0.922112		14.1937	987.424	0.946216		14.1937	989.674	0.979866		14.1937	987.872	0.975846		14.1937	987.561	0.946618
209.291	977.38	0.970611		837.051	974.433	0.955952		774.766	993.353	0.916985		209.291	977.38	0.970611		837.051	974.433	0.955952		774.766	993.353	0.916985		13.2402	987.247	0.942559		13.2402	989.699	0.978445		13.2402	987.916	0.974148		13.2402	987.498	0.942987
195.278	977.341	0.968567		780.998	974.391	0.952939		722.88	993.227	0.911552		195.278	977.341	0.968567		780.998	974.391	0.952939		722.88	993.227	0.911552		12.3508	987.058	0.938669		12.3508	989.726	0.976925		12.3508	987.962	0.972335		12.3508	987.43	0.939124
182.203	977.3	0.966386		728.698	974.346	0.94973		674.469	993.093	0.905801		182.203	977.3	0.966386		728.698	974.346	0.94973		674.469	993.093	0.905801		11.5211	986.858	0.934534		11.5211	989.754	0.975301		11.5211	988.012	0.970397		11.5211	987.359	0.935017
170.004	977.255	0.964059		679.9	974.299	0.946316		629.3	992.951	0.899717		170.004	977.255	0.964059		679.9	974.299	0.946316		629.3	992.951	0.899717		10.7472	986.645	0.93014		10.7472	989.785	0.973566		10.7472	988.066	0.968328		10.7472	987.282	0.930653
158.621	977.208	0.961578		634.37	974.248	0.942683		587.156	992.802	0.893287		158.621	977.208	0.961578		634.37	974.248	0.942683		587.156	992.802	0.893287		10.0252	986.419	0.925474		10.0252	989.817	0.971711		10.0252	988.123	0.96612		10.0252	987.201	0.926019
148.001	977.157	0.958932		591.889	974.194	0.93882		547.835	992.644	0.886496		148.001	977.157	0.958932		591.889	974.194	0.93882		547.835	992.644	0.886496		9.35176	986.179	0.920522		9.35176	989.852	0.969731		9.35176	988.184	0.963762		9.35176	987.115	0.9211
138.092	977.104	0.956113		552.253	974.137	0.934715		511.147	992.477	0.879331		138.092	977.104	0.956113		552.253	974.137	0.934715		511.147	992.477	0.879331		8.72354	985.925	0.915271		8.72354	989.889	0.967616		8.72354	988.248	0.961247		8.72354	987.024	0.915883
128.846	977.046	0.953109		515.271	974.076	0.930355		476.916	992.301	0.871779		128.846	977.046	0.953109		515.271	974.076	0.930355		476.916	992.301	0.871779		8.13753	985.655	0.909706		8.13753	989.928	0.965358		8.13753	988.318	0.958565		8.13753	986.927	0.910355
120.219	976.985	0.94991		480.766	974.012	0.925727		444.977	992.116	0.863827		120.219	976.985	0.94991		480.766	974.012	0.925727		444.977	992.116	0.863827		7.59088	985.37	0.903813		7.59088	989.97	0.962949		7.59088	988.391	0.955704		7.59088	986.825	0.9045
112.17	976.92	0.946506		448.571	973.943	0.920818		415.177	991.921	0.855465		112.17	976.92	0.946506		448.571	973.943	0.920818		415.177	991.921	0.855465		7.08095	985.068	0.897578		7.08095	990.015	0.960378		7.08095	988.47	0.952656		7.08095	986.717	0.898304
104.659	976.851	0.942883		418.533	973.871	0.915613		387.373	991.717	0.846679		104.659	976.851	0.942883		418.533	973.871	0.915613		387.373	991.717	0.846679		6.60528	984.749	0.890986		6.60528	990.063	0.957636		6.60528	988.554	0.949407		6.60528	986.602	0.891753
97.6518	976.778	0.939031		390.505	973.794	0.9101		361.431	991.502	0.837462		97.6518	976.778	0.939031		390.505	973.794	0.9101		361.431	991.502	0.837462		6.16157	984.412	0.884023		6.16157	990.114	0.954712		6.16157	988.643	0.945948		6.16157	986.481	0.884834
91.1136	976.699	0.934936		364.355	973.712	0.904264		337.226	991.277	0.827802		91.1136	976.699	0.934936		364.355	973.712	0.904264		337.226	991.277	0.827802		5.74765	984.056	0.876677		5.74765	990.168	0.951596		5.74765	988.738	0.942266		5.74765	986.354	0.877531
85.0131	976.616	0.930587		339.956	973.626	0.898092		314.642	991.042	0.817693		85.0131	976.616	0.930587		339.956	973.626	0.898092		314.642	991.042	0.817693		5.36155	983.681	0.868932		5.36155	990.226	0.948277		5.36155	988.839	0.938349		5.36155	986.219	0.869832
79.321	976.528	0.92597		317.19	973.535	0.891569		293.571	990.796	0.80713		79.321	976.528	0.92597		317.19	973.535	0.891569		293.571	990.796	0.80713		5.00138	983.286	0.860777		5.00138	990.288	0.944742		5.00138	988.947	0.934183		5.00138	986.078	0.861724
74.0101	976.435	0.921071		295.95	973.439	0.884682		273.91	990.539	0.796106		74.0101	976.435	0.921071		295.95	973.439	0.884682		273.91	990.539	0.796106		4.66541	982.87	0.852199		4.66541	990.354	0.94098		4.66541	989.061	0.929756		4.66541	985.929	0.853195
69.0548	976.336	0.915877		276.131	973.338	0.877418		255.567	990.272	0.784621		69.0548	976.336	0.915877		276.131	973.338	0.877418		255.567	990.272	0.784621		4.352	982.434	0.843188		4.352	990.424	0.936977		4.352	989.182	0.925053		4.352	985.772	0.844232
64.4312	976.231	0.910374		257.64	973.231	0.869764		238.452	989.994	0.772673		64.4312	976.231	0.910374		257.64	973.231	0.869764		238.452	989.994	0.772673		4.05965	981.976	0.833732		4.05965	990.498	0.932721		4.05965	989.311	0.920061		4.05965	985.607	0.834827
60.1172	976.12	0.904549		240.387	973.119	0.861707		222.483	989.705	0.760264		60.1172	976.12	0.904549		240.387	973.119	0.861707		222.483	989.705	0.760264		3.78694	981.496	0.823823		3.78694	990.577	0.928198		3.78694	989.448	0.914766		3.78694	985.435	0.824969
56.0921	976.002	0.898386		224.289	973.001	0.853235		207.583	989.406	0.7474		56.0921	976.002	0.898386		224.289	973.001	0.853235		207.583	989.406	0.7474		3.53255	980.994	0.813453		3.53255	990.661	0.923394		3.53255	989.593	0.909152		3.53255	985.255	0.814652
52.3364	975.878	0.891873		209.27	972.877	0.844338		193.681	989.096	0.734087		52.3364	975.878	0.891873		209.27	972.877	0.844338		193.681	989.096	0.734087		3.29524	980.469	0.802617		3.29524	990.75	0.918296		3.29524	989.746	0.903206		3.29524	985.066	0.803869
48.8323	975.746	0.884995		195.256	972.746	0.835006		180.711	988.775	0.720334		48.8323	975.746	0.884995		195.256	972.746	0.835006		180.711	988.775	0.720334		3.07388	979.921	0.791311		3.07388	990.845	0.912887		3.07388	989.908	0.896913		3.07388	984.87	0.792615
45.5627	975.608	0.877739		182.181	972.61	0.82523		168.608	988.445	0.706155		45.5627	975.608	0.877739		182.181	972.61	0.82523		168.608	988.445	0.706155		2.86739	979.351	0.779532		2.86739	990.945	0.907155		2.86739	990.08	0.890257		2.86739	984.665	0.78089
42.5121	975.462	0.870092		169.981	972.467	0.815003		157.317	988.106	0.691565		42.5121	975.462	0.870092		169.981	972.467	0.815003		157.317	988.106	0.691565		2.67477	978.757	0.767282		2.67477	991.051	0.901084		2.67477	990.262	0.883226		2.67477	984.452	0.768692
39.6657	975.308	0.86204		158.598	972.318	0.804319		146.781	987.757	0.676582		39.6657	975.308	0.86204		158.598	972.318	0.804319		146.781	987.757	0.676582		2.49509	978.141	0.754562		2.49509	991.163	0.894659		2.49509	990.453	0.875803		2.49509	984.23	0.756025
37.0099	975.147	0.853573		147.977	972.163	0.793175		136.952	987.399	0.661227		37.0099	975.147	0.853573		147.977	972.163	0.793175		136.952	987.399	0.661227		2.32748	977.503	0.741379		2.32748	991.282	0.887866		2.32748	990.655	0.867976		2.32748	984.001	0.742893
34.5319	974.977	0.844679		138.068	972.001	0.781568		127.78	987.034	0.645525		34.5319	974.977	0.844679		138.068	972.001	0.781568		127.78	987.034	0.645525		2.17113	976.842	0.727741		2.17113	991.407	0.88069		2.17113	990.868	0.859731		2.17113	983.763	0.729305
32.2198	974.799	0.835348		128.822	971.833	0.769499		119.223	986.661	0.629503		32.2198	974.799	0.835348		128.822	971.833	0.769499		119.223	986.661	0.629503		2.02528	976.16	0.713658		2.02528	991.54	0.873116		2.02528	991.092	0.851056		2.02528	983.518	0.715272
30.0625	974.612	0.825571		120.196	971.658	0.75697		111.238	986.281	0.613191		30.0625	974.612	0.825571		120.196	971.658	0.75697		111.238	986.281	0.613191		1.88923	975.457	0.699146		1.88923	991.679	0.865131		1.88923	991.327	0.841939		1.88923	983.265	0.700806
28.0497	974.417	0.815341		112.147	971.477	0.743986		103.789	985.895	0.596621		28.0497	974.417	0.815341		112.147	971.477	0.743986		103.789	985.895	0.596621		1.76232	974.734	0.68422		1.76232	991.826	0.856722		1.76232	991.574	0.83237		1.76232	983.005	0.685926
26.1716	974.213	0.804652		104.637	971.29	0.730556		96.8381	985.504	0.579827		26.1716	974.213	0.804652		104.637	971.29	0.730556		96.8381	985.504	0.579827		1.64393	973.992	0.668902		1.64393	991.981	0.847876		1.64393	991.833	0.822338		1.64393	982.738	0.67065
24.4193	974	0.7935		97.6296	971.096	0.716688		90.3529	985.109	0.562847		24.4193	974	0.7935		97.6296	971.096	0.716688		90.3529	985.109	0.562847		1.5335	973.233	0.653216		1.5335	992.143	0.838581		1.5335	992.104	0.811837		1.5335	982.465	0.655003
22.7843	973.779	0.781882		91.0918	970.897	0.702398		84.302	984.71	0.545717		22.7843	973.779	0.781882		91.0918	970.897	0.702398		84.302	984.71	0.545717		1.43048	972.456	0.637186		1.43048	992.314	0.828828		1.43048	992.387	0.800861		1.43048	982.185	0.63901
21.2588	973.548	0.769799		84.9918	970.692	0.687701		78.6564	984.309	0.528479		21.2588	973.548	0.769799		84.9918	970.692	0.687701		78.6564	984.309	0.528479		1.33439	971.665	0.620844		1.33439	992.492	0.818607		1.33439	992.683	0.789404		1.33439	981.9	0.622701
19.8354	973.309	0.757252		79.3003	970.482	0.672616		73.3888	983.906	0.511172		19.8354	973.309	0.757252		79.3003	970.482	0.672616		73.3888	983.906	0.511172		1.24475	970.86	0.604221		1.24475	992.679	0.807912		1.24475	992.991	0.777466		1.24475	981.61	0.606106
18.5073	973.06	0.744248		73.9899	970.266	0.657165		68.474	983.503	0.493839		18.5073	973.06	0.744248		73.9899	970.266	0.657165		68.474	983.503	0.493839		1.16113	970.043	0.587352		1.16113	992.875	0.796736		1.16113	993.311	0.765047		1.16113	981.316	0.589262
17.2682	972.804	0.730794		69.0351	970.046	0.641374		63.8883	983.099	0.476521		17.2682	972.804	0.730794		69.0351	970.046	0.641374		63.8883	983.099	0.476521		1.08313	969.215	0.570273		1.08313	993.078	0.785076		1.08313	993.644	0.752149		1.08313	981.018	0.572204
16.112	972.539	0.7169		64.4122	969.821	0.62527		59.6098	982.697	0.459258		16.112	972.539	0.7169		64.4122	969.821	0.62527		59.6098	982.697	0.459258		1.01037	968.38	0.553024		1.01037	993.291	0.77293		1.01037	993.989	0.738779		1.01037	980.716	0.554972
15.0332	972.265	0.702579		60.0988	969.593	0.608884		55.6177	982.298	0.442093		15.0332	972.265	0.702579		60.0988	969.593	0.608884		55.6177	982.298	0.442093		0.942499	967.538	0.535646		0.942499	993.511	0.760301		0.942499	994.346	0.724945		0.942499	980.413	0.537605
14.0267	971.984	0.687848		56.0742	969.361	0.592248		51.893	981.901	0.425066		14.0267	971.984	0.687848		56.0742	969.361	0.592248		51.893	981.901	0.425066		0.879185	966.692	0.518181		0.879185	993.74	0.747191		0.879185	994.714	0.710659		0.879185	980.108	0.520146
13.0875	971.696	0.672725		52.3192	969.126	0.575398		48.4178	981.509	0.408214		13.0875	971.696	0.672725		52.3192	969.126	0.575398		48.4178	981.509	0.408214		0.820125	965.844	0.50067		0.820125	993.978	0.733608		0.820125	995.094	0.695937		0.820125	979.802	0.502637
12.2112	971.4	0.657234		48.8156	968.888	0.558371		45.1753	981.122	0.391576		12.2112	971.4	0.657234		48.8156	968.888	0.558371		45.1753	981.122	0.391576		0.765032	964.996	0.483158		0.765032	994.223	0.719562		0.765032	995.485	0.680795		0.765032	979.496	0.485122
11.3936	971.098	0.641399		45.5467	968.649	0.541205		42.1499	980.74	0.375185		11.3936	971.098	0.641399		45.5467	968.649	0.541205		42.1499	980.74	0.375185		0.71364	964.15	0.465687		0.71364	994.476	0.705065		0.71364	995.886	0.665256		0.71364	979.19	0.467644
10.6308	970.79	0.625248		42.4966	968.408	0.523941		39.3272	980.365	0.359076		10.6308	970.79	0.625248		42.4966	968.408	0.523941		39.3272	980.365	0.359076		0.6657	963.308	0.448301		0.6657	994.737	0.690134		0.6657	996.296	0.649345		0.6657	978.886	0.450245
9.919	970.476	0.608813		39.6508	968.167	0.50662		36.6934	979.997	0.343279		9.919	970.476	0.608813		39.6508	968.167	0.50662		36.6934	979.997	0.343279		0.620981	962.472	0.431042		0.620981	995.005	0.674789		0.620981	996.716	0.633089		0.620981	978.584	0.432968
9.25487	970.158	0.592126		36.9956	967.925	0.489282		34.2361	979.638	0.327822		9.25487	970.158	0.592126		36.9956	967.925	0.489282		34.2361	979.638	0.327822		0.579266	961.644	0.41395		0.579266	995.28	0.659052		0.579266	997.143	0.61652		0.579266	978.285	0.415854
8.63522	969.835	0.575224		34.5181	967.683	0.471971		31.9433	979.286	0.312729		8.63522	969.835	0.575224		34.5181	967.683	0.471971		31.9433	979.286	0.312729		0.540353	960.826	0.397064		0.540353	995.562	0.64295		0.540353	997.578	0.599671		0.540353	977.989	0.398942
8.05705	969.509	0.558142		32.2066	967.443	0.454726		29.8041	978.944	0.298023		8.05705	969.509	0.558142		32.2066	967.443	0.454726		29.8041	978.944	0.298023		0.504054	960.02	0.380421		0.504054	995.849	0.626513		0.504054	998.019	0.58258		0.504054	977.698	0.38227
7.51759	969.18	0.540922		30.0499	967.204	0.43759		27.8081	978.611	0.283723		7.51759	969.18	0.540922		30.0499	967.204	0.43759		27.8081	978.611	0.283723		0.470194	959.228	0.364057		0.470194	996.142	0.609772		0.470194	998.465	0.565284		0.470194	977.411	0.365872
7.01425	968.85	0.523603		28.0376	966.967	0.420601		25.9458	978.288	0.269846		7.01425	968.85	0.523603		28.0376	966.967	0.420601		25.9458	978.288	0.269846		0.438608	958.45	0.348004		0.438608	996.439	0.592764		0.438608	998.916	0.547826		0.438608	977.13	0.349781
6.54461	968.518	0.506227		26.16	966.733	0.403798		24.2083	977.975	0.256404		6.54461	968.518	0.506227		26.16	966.733	0.403798		24.2083	977.975	0.256404		0.409144	957.689	0.332291		0.409144	996.74	0.575526		0.409144	999.369	0.530248		0.409144	976.855	0.334028
6.10642	968.186	0.488835		24.4082	966.501	0.387218		22.5871	977.672	0.243409		6.10642	968.186	0.488835		24.4082	966.501	0.387218		22.5871	977.672	0.243409		0.381659	956.946	0.316945		0.381659	997.045	0.5581		0.381659	999.825	0.512593		0.381659	976.586	0.318639
5.69756	967.855	0.471471		22.7737	966.274	0.370896		21.0744	977.381	0.230868		5.69756	967.855	0.471471		22.7737	966.274	0.370896		21.0744	977.381	0.230868		0.356021	956.222	0.30199		0.356021	997.352	0.540526		0.356021	1000.28	0.494907		0.356021	976.324	0.303639
5.31608	967.525	0.454176		21.2487	966.05	0.354863		19.6631	977.099	0.218787		5.31608	967.525	0.454176		21.2487	966.05	0.354863		19.6631	977.099	0.218787		0.332105	955.517	0.287446		0.332105	997.66	0.52285		0.332105	1000.74	0.477234		0.332105	976.069	0.289047
4.96015	967.197	0.436991		19.8257	965.831	0.33915		18.3462	976.829	0.207168		4.96015	967.197	0.436991		19.8257	965.831	0.33915		18.3462	976.829	0.207168		0.309795	954.834	0.273331		0.309795	997.97	0.505116		0.309795	1001.19	0.459619		0.309795	975.821	0.274883
4.62804	966.872	0.419957		18.4981	965.617	0.323784		17.1176	976.569	0.196011		4.62804	966.872	0.419957		18.4981	965.617	0.323784		17.1176	976.569	0.196011		0.288984	954.171	0.259659		0.288984	998.28	0.487369		0.288984	1001.64	0.442107		0.288984	975.581	0.26116
4.31817	966.551	0.403112		17.2594	965.408	0.308789		15.9712	976.32	0.185314		4.31817	966.551	0.403112		17.2594	965.408	0.308789		15.9712	976.32	0.185314		0.269571	953.531	0.246441		0.269571	998.59	0.469654		0.269571	1002.09	0.42474		0.269571	975.35	0.247891
4.02905	966.233	0.386493		16.1036	965.204	0.294186		14.9017	976.082	0.175075		4.02905	966.233	0.386493		16.1036	965.204	0.294186		14.9017	976.082	0.175075		0.251463	952.913	0.233687		0.251463	998.898	0.452019		0.251463	1002.54	0.40756		0.251463	975.126	0.235084
3.75928	965.921	0.370135		15.0252	965.006	0.279994		13.9037	975.854	0.165286		3.75928	965.921	0.370135		15.0252	965.006	0.279994		13.9037	975.854	0.165286		0.23457	952.318	0.221401		0.23457	999.204	0.434506		0.23457	1002.97	0.390608		0.23457	974.91	0.222745
3.50758	965.615	0.354072		14.019	964.814	0.266229		12.9726	975.636	0.155941		3.50758	965.615	0.354072		14.019	964.814	0.266229		12.9726	975.636	0.155941		0.218813	951.746	0.209587		0.218813	999.507	0.417158		0.218813	1003.4	0.37392		0.218813	974.703	0.210878
3.27273	965.314	0.338332		13.0802	964.628	0.252904		12.1038	975.429	0.147032		3.27273	965.314	0.338332		13.0802	964.628	0.252904		12.1038	975.429	0.147032		0.204114	951.197	0.198245		0.204114	999.807	0.400018		0.204114	1003.83	0.357532		0.204114	974.503	0.199483
3.05361	965.021	0.322943		12.2043	964.449	0.240027		11.2932	975.231	0.138548		3.05361	965.021	0.322943		12.2043	964.449	0.240027		11.2932	975.231	0.138548		0.190402	950.67	0.187373		0.190402	1000.1	0.383124		0.190402	1004.24	0.341476		0.190402	974.313	0.188559
2.84915	964.734	0.30793		11.387	964.275	0.227606		10.5369	975.043	0.130479		2.84915	964.734	0.30793		11.387	964.275	0.227606		10.5369	975.043	0.130479		0.177612	950.166	0.176969		0.177612	1000.39	0.366514		0.177612	1004.65	0.32578		0.177612	974.13	0.178102
2.65839	964.455	0.293314		10.6245	964.109	0.215646		9.83128	974.865	0.122813		2.65839	964.455	0.293314		10.6245	964.109	0.215646		9.83128	974.865	0.122813		0.16568	949.685	0.167025		0.16568	1000.68	0.350222		0.16568	1005.04	0.310472		0.16568	973.955	0.168107
2.4804	964.184	0.279113		9.91303	963.948	0.204149		9.17288	974.696	0.115537		2.4804	964.184	0.279113		9.91303	963.948	0.204149		9.17288	974.696	0.115537		0.154551	949.225	0.157535		0.154551	1000.96	0.334278		0.154551	1005.42	0.295574		0.154551	973.788	0.158567
2.31432	963.921	0.265342		9.2492	963.794	0.193113		8.55858	974.535	0.10864		2.31432	963.921	0.265342		9.2492	963.794	0.193113		8.55858	974.535	0.10864		0.144169	948.787	0.148489		0.144169	1001.23	0.318711		0.144169	1005.8	0.281106		0.144169	973.629	0.149472
2.15937	963.667	0.252015		8.62982	963.647	0.182538		7.98542	974.383	0.102106		2.15937	963.667	0.252015		8.62982	963.647	0.182538		7.98542	974.383	0.102106		0.134484	948.37	0.139878		0.134484	1001.49	0.303546		0.134484	1006.16	0.267083		0.134484	973.478	0.140814
2.01479	963.421	0.239141		8.05192	963.506	0.172418		7.45064	974.239	0.0959232		2.01479	963.421	0.239141		8.05192	963.506	0.172418		7.45064	974.239	0.0959232		0.12545	947.973	0.131691		0.12545	1001.75	0.288803		0.12545	1006.51	0.253519		0.12545	973.334	0.13258
1.87989	963.185	0.226726		7.51272	963.371	0.162748		6.95167	974.103	0.0900773		1.87989	963.185	0.226726		7.51272	963.371	0.162748		6.95167	974.103	0.0900773		0.117022	947.597	0.123916		0.117022	1002	0.274502		0.117022	1006.85	0.240424		0.117022	973.198	0.124759
1.75402	962.956	0.214775		7.00963	963.242	0.153519		6.48612	973.974	0.0845543		1.75402	962.956	0.214775		7.00963	963.242	0.153519		6.48612	973.974	0.0845543		0.109161	947.24	0.116539		0.109161	1002.24	0.260657		0.109161	1007.17	0.227805		0.109161	973.068	0.117338
1.63658	962.737	0.203289		6.54023	963.12	0.144724		6.05175	973.853	0.0793405		1.63658	962.737	0.203289		6.54023	963.12	0.144724		6.05175	973.853	0.0793405		0.101828	946.901	0.109547		0.101828	1002.48	0.247279		0.101828	1007.49	0.215666		0.101828	972.945	0.110305
1.527	962.527	0.192269		6.10226	963.003	0.136351		5.64647	973.738	0.0744221		1.527	962.527	0.192269		6.10226	963.003	0.136351		5.64647	973.738	0.0744221		0.0949879	946.58	0.102928		0.0949879	1002.7	0.234378		0.0949879	1007.79	0.204008		0.0949879	972.828	0.103644
1.42476	962.326	0.181711		5.69362	962.892	0.128391		5.26833	973.63	0.0697854		1.42476	962.326	0.181711		5.69362	962.892	0.128391		5.26833	973.63	0.0697854		0.0886069	946.277	0.0966653		0.0886069	1002.92	0.221958		0.0886069	1008.08	0.19283		0.0886069	972.718	0.0973426
1.32937	962.133	0.17161		5.31234	962.786	0.12083		4.91551	973.529	0.0654173		1.32937	962.133	0.17161		5.31234	962.786	0.12083		4.91551	973.529	0.0654173		0.0826547	945.99	0.0907463		0.0826547	1003.13	0.210022		0.0826547	1008.35	0.18213		0.0826547	972.614	0.0913861
1.24036	961.949	0.161961		4.9566	962.686	0.113656		4.58632	973.433	0.0613046		1.24036	961.949	0.161961		4.9566	962.686	0.113656		4.58632	973.433	0.0613046		0.0771022	945.72	0.0851563		0.0771022	1003.33	0.198571		0.0771022	1008.62	0.171901		0.0771022	972.516	0.0857603
1.15731	961.773	0.152755		4.62468	962.591	0.106857		4.27918	973.343	0.0574345		1.15731	961.773	0.152755		4.62468	962.591	0.106857		4.27918	973.343	0.0574345		0.0719228	945.464	0.0798812		0.0719228	1003.52	0.187601		0.0719228	1008.87	0.162138		0.0719228	972.423	0.0804509
1.07982	961.606	0.143983		4.31498	962.502	0.100418		3.9926	973.258	0.0537948		1.07982	961.606	0.143983		4.31498	962.502	0.100418		3.9926	973.258	0.0537948		0.0670913	945.223	0.0749067		0.0670913	1003.7	0.17711		0.0670913	1009.11	0.15283		0.0670913	972.336	0.0754436
1.00752	961.446	0.135635		4.02603	962.417	0.0943264		3.72522	973.179	0.0503735		1.00752	961.446	0.135635		4.02603	962.417	0.0943264		3.72522	973.179	0.0503735		0.0625844	944.996	0.0702189		0.0625844	1003.88	0.16709		0.0625844	1009.34	0.143969		0.0625844	972.253	0.0707247
0.940066	961.295	0.1277		3.75642	962.336	0.0885681		3.47574	973.104	0.0471589		0.940066	961.295	0.1277		3.75642	962.336	0.0885681		3.47574	973.104	0.0471589		0.0583802	944.782	0.0658041		0.0583802	1004.04	0.157533		0.0583802	1009.55	0.135543		0.0583802	972.175	0.0662802
0.877124	961.151	0.120165		3.50487	962.26	0.0831291		3.24298	973.033	0.0441399		0.877124	961.151	0.120165		3.50487	962.26	0.0831291		3.24298	973.033	0.0441399		0.0544584	944.581	0.0616489		0.0544584	1004.2	0.14843		0.0544584	1009.76	0.12754		0.0544584	972.102	0.0620969
0.818396	961.015	0.113017		3.27017	962.189	0.0779955		3.0258	972.967	0.0413058		0.818396	961.015	0.113017		3.27017	962.189	0.0779955		3.0258	972.967	0.0413058		0.0508001	944.392	0.0577403		0.0508001	1004.35	0.13977		0.0508001	1009.96	0.119947		0.0508001	972.034	0.0581615
0.7636	960.885	0.106244		3.05118	962.121	0.0731538		2.82316	972.906	0.0386463		0.7636	960.885	0.106244		3.05118	962.121	0.0731538		2.82316	972.906	0.0386463		0.0473876	944.214	0.0540656		0.0473876	1004.5	0.131542		0.0473876	1010.14	0.11275		0.0473876	971.969	0.0544615
0.712474	960.763	0.099832		2.84686	962.058	0.0685902		2.63409	972.847	0.0361517		0.712474	960.763	0.099832		2.84686	962.058	0.0685902		2.63409	972.847	0.0361517		0.0442042	944.046	0.0506125		0.0442042	1004.63	0.123732		0.0442042	1010.32	0.105935		0.0442042	971.908	0.0509844
0.66477	960.647	0.0937665		2.65621	961.998	0.0642917		2.45769	972.793	0.0338124		0.66477	960.647	0.0937665		2.65621	961.998	0.0642917		2.45769	972.793	0.0338124		0.0412348	943.889	0.0473692		0.0412348	1004.76	0.116326		0.0412348	1010.48	0.0994882		0.0412348	971.851	0.0477184
0.62026	960.538	0.088034		2.47834	961.941	0.0602452		2.2931	972.742	0.0316195		0.62026	960.538	0.088034		2.47834	961.941	0.0602452		2.2931	972.742	0.0316195		0.0384648	943.742	0.0443243		0.0384648	1004.89	0.109312		0.0384648	1010.64	0.0933948		0.0384648	971.797	0.044652
0.578731	960.435	0.0826203		2.31238	961.888	0.056438		2.13953	972.694	0.0295644		0.578731	960.435	0.0826203		2.31238	961.888	0.056438		2.13953	972.694	0.0295644		0.0358809	943.604	0.0414668		0.0358809	1005	0.102675		0.0358809	1010.79	0.0876402		0.0358809	971.747	0.0417743
0.539982	960.337	0.0775116		2.15753	961.838	0.0528579		1.99625	972.649	0.0276392		0.539982	960.337	0.0775116		2.15753	961.838	0.0528579		1.99625	972.649	0.0276392		0.0334705	943.474	0.0387863		0.0334705	1005.11	0.0963988		0.0334705	1010.93	0.0822096		0.0334705	971.7	0.0390746
0.503828	960.245	0.0726941		2.01305	961.791	0.049493		1.86256	972.607	0.025836		0.503828	960.245	0.0726941		2.01305	961.791	0.049493		1.86256	972.607	0.025836		0.0312221	943.352	0.0362726		0.0312221	1005.22	0.0904704		0.0312221	1011.06	0.0770885		0.0312221	971.656	0.036543
0.470094	960.158	0.0681541		1.87824	961.747	0.0463319		1.73783	972.568	0.0241475		0.470094	960.158	0.0681541		1.87824	961.747	0.0463319		1.73783	972.568	0.0241475		0.0291247	943.238	0.0339163		0.0291247	1005.31	0.0848743		0.0291247	1011.19	0.0722627		0.0291247	971.614	0.0341697
0.438619	960.077	0.0638784		1.75247	961.706	0.0433635		1.62145	972.531	0.0225668		0.438619	960.077	0.0638784		1.75247	961.706	0.0433635		1.62145	972.531	0.0225668		0.0271682	943.131	0.0317081		0.0271682	1005.41	0.079596		0.0271682	1011.3	0.067718		0.0271682	971.575	0.0319455
0.409251	960	0.0598539		1.63511	961.667	0.0405772		1.51286	972.497	0.0210873		0.409251	960	0.0598539		1.63511	961.667	0.0405772		1.51286	972.497	0.0210873		0.0253432	943.031	0.0296394		0.0253432	1005.49	0.0746209		0.0253432	1011.41	0.0634406		0.0253432	971.539	0.0298618
0.38185	959.928	0.056068		1.52562	961.631	0.0379628		1.41154	972.465	0.0197029		0.38185	959.928	0.056068		1.52562	961.631	0.0379628		1.41154	972.465	0.0197029		0.0236407	942.937	0.027702		0.0236407	1005.57	0.0699345		0.0236407	1011.52	0.0594172		0.0236407	971.505	0.0279102
0.356283	959.86	0.0525083		1.42345	961.596	0.0355107		1.31701	972.434	0.0184077		0.356283	959.86	0.0525083		1.42345	961.596	0.0355107		1.31701	972.434	0.0184077		0.0220526	942.849	0.0258878		0.0220526	1005.65	0.0655231		0.0220526	1011.62	0.0556346		0.0220526	971.473	0.0260828
0.332428	959.796	0.0491631		1.32813	961.564	0.0332115		1.22881	972.406	0.0171961		0.332428	959.796	0.0491631		1.32813	961.564	0.0332115		1.22881	972.406	0.0171961		0.0205712	942.767	0.0241897		0.0205712	1005.72	0.0613727		0.0205712	1011.71	0.0520803		0.0205712	971.443	0.0243721
0.310171	959.736	0.0460207		1.23919	961.534	0.0310564		1.14652	972.38	0.0160629		0.310171	959.736	0.0460207		1.23919	961.534	0.0310564		1.14652	972.38	0.0160629		0.0191893	942.69	0.0226004		0.0191893	1005.79	0.0574701		0.0191893	1011.79	0.0487419		0.0191893	971.415	0.0227711
0.289403	959.68	0.0430702		1.15621	961.506	0.0290369		1.06974	972.355	0.0150033		0.289403	959.68	0.0430702		1.15621	961.506	0.0290369		1.06974	972.355	0.0150033		0.0179002	942.618	0.0211133		0.0179002	1005.86	0.0538024		0.0179002	1011.87	0.0456079		0.0179002	971.389	0.021273
0.270026	959.627	0.040301		1.07878	961.48	0.0271451		0.998099	972.332	0.0140126		0.270026	959.627	0.040301		1.07878	961.48	0.0271451		0.998099	972.332	0.0140126		0.0166978	942.55	0.0197221		0.0166978	1005.92	0.0503571		0.0166978	1011.95	0.0426669		0.0166978	971.364	0.0198715
0.251947	959.577	0.0377029		1.00654	961.455	0.0253733		0.931257	972.311	0.0130865		0.251947	959.577	0.0377029		1.00654	961.455	0.0253733		0.931257	972.311	0.0130865		0.0155761	942.487	0.018421		0.0155761	1005.97	0.0471223		0.0155761	1012.02	0.039908		0.0155761	971.341	0.0185607
0.235078	959.531	0.0352663		0.939137	961.432	0.0237144		0.868891	972.29	0.0122208		0.235078	959.531	0.0352663		0.939137	961.432	0.0237144		0.868891	972.29	0.0122208		0.0145297	942.428	0.0172042		0.0145297	1006.03	0.0440862		0.0145297	1012.09	0.037321		0.0145297	971.32	0.0173348
0.219338	959.487	0.0329818		0.876248	961.41	0.0221614		0.810702	972.272	0.0114117		0.219338	959.487	0.0329818		0.876248	961.41	0.0221614		0.810702	972.272	0.0114117		0.0135537	942.373	0.0160665		0.0135537	1006.08	0.0412379		0.0135537	1012.15	0.034896		0.0135537	971.3	0.0161886
0.204652	959.446	0.0308406		0.817569	961.39	0.020708		0.756409	972.254	0.0106556		0.204652	959.446	0.0308406		0.817569	961.39	0.020708		0.756409	972.254	0.0106556		0.0126432	942.322	0.0150029		0.0126432	1006.12	0.0385667		0.0126432	1012.21	0.0326235		0.0126432	971.281	0.0151171
0.19095	959.408	0.0288343		0.76282	961.371	0.0193481		0.705753	972.237	0.00994907		0.19095	959.408	0.0288343		0.76282	961.371	0.0193481		0.705753	972.237	0.00994907		0.0117939	942.274	0.0140088		0.0117939	1006.17	0.0360624		0.0117939	1012.26	0.0304946		0.0117939	971.264	0.0141155
0.178165	959.372	0.026955		0.711738	961.353	0.0180758		0.658489	972.222	0.00928896		0.178165	959.372	0.026955		0.711738	961.353	0.0180758		0.658489	972.222	0.00928896		0.0110016	942.229	0.0130797		0.0110016	1006.21	0.0337155		0.0110016	1012.32	0.0285008		0.0110016	971.247	0.0131794
0.166236	959.339	0.0251951		0.664076	961.337	0.0168857		0.614391	972.208	0.00867227		0.166236	959.339	0.0251951		0.664076	961.337	0.0168857		0.614391	972.208	0.00867227		0.0102626	942.187	0.0122115		0.0102626	1006.25	0.0315167		0.0102626	1012.36	0.026634		0.0102626	971.232	0.0123046
0.155105	959.307	0.0235473		0.619606	961.321	0.0157728		0.573245	972.194	0.00809619		0.155105	959.307	0.0235473		0.619606	961.321	0.0157728		0.573245	972.194	0.00809619		0.00957316	942.147	0.0114002		0.00957316	1006.28	0.0294573		0.00957316	1012.41	0.0248865		0.00957316	971.218	0.0114873
0.14472	959.278	0.0220048		0.578114	961.307	0.014732		0.534855	972.182	0.00755809		0.14472	959.278	0.0220048		0.578114	961.307	0.014732		0.534855	972.182	0.00755809		0.00893008	942.111	0.0106423		0.00893008	1006.32	0.0275288		0.00893008	1012.45	0.0232512		0.00893008	971.204	0.0107236
0.135031	959.25	0.0205613		0.5394	961.293	0.013759		0.499036	972.17	0.00705549		0.135031	959.25	0.0205613		0.5394	961.293	0.013759		0.499036	972.17	0.00705549		0.00833019	942.076	0.00993429		0.00833019	1006.35	0.0257235		0.00833019	1012.49	0.021721		0.00833019	971.192	0.0100103
0.12599	959.224	0.0192107		0.503279	961.28	0.0128495		0.465616	972.159	0.0065861		0.12599	959.224	0.0192107		0.503279	961.28	0.0128495		0.465616	972.159	0.0065861		0.0077706	942.044	0.00927295		0.0077706	1006.38	0.0240339		0.0077706	1012.53	0.0202896		0.0077706	971.18	0.0093439
0.117554	959.2	0.0179472		0.469576	961.268	0.0119993		0.434434	972.149	0.00614774		0.117554	959.2	0.0179472		0.469576	961.268	0.0119993		0.434434	972.149	0.00614774		0.0072486	942.014	0.00865526		0.0072486	1006.4	0.0224529		0.0072486	1012.56	0.0189508		0.0072486	971.17	0.00872153
0.109683	959.178	0.0167654		0.438131	961.257	0.0112047		0.40534	972.139	0.00573839		0.109683	959.178	0.0167654		0.438131	961.257	0.0112047		0.40534	972.139	0.00573839		0.00676166	941.986	0.00807839		0.00676166	1006.43	0.0209738		0.00676166	1012.59	0.0176988		0.00676166	971.159	0.00814027
0.102339	959.157	0.0156602		0.408791	961.247	0.0104622		0.378195	972.131	0.00535614		0.102339	959.157	0.0156602		0.408791	961.247	0.0104622		0.378195	972.131	0.00535614		0.00630744	941.96	0.00753969		0.00630744	1006.45	0.0195904		0.00630744	1012.62	0.0165283		0.00630744	971.15	0.00759747
0.0954873	959.137	0.0146268		0.381417	961.237	0.00976846		0.352867	972.122	0.00499924		0.0954873	959.137	0.0146268		0.381417	961.237	0.00976846		0.352867	972.122	0.00499924		0.00588373	941.936	0.00703666		0.00588373	1006.48	0.0182966		0.00588373	1012.65	0.015434		0.00588373	971.141	0.00709061
0.089094	959.119	0.0136606		0.355875	961.228	0.00912026		0.329236	972.114	0.004666		0.089094	959.119	0.0136606		0.355875	961.228	0.00912026		0.329236	972.114	0.004666		0.00548848	941.913	0.00656697		0.00548848	1006.5	0.0170869		0.00548848	1012.68	0.0144112		0.00548848	971.133	0.00661735
0.0831287	959.101	0.0127575		0.332043	961.22	0.00851471		0.307187	972.107	0.00435488		0.0831287	959.101	0.0127575		0.332043	961.22	0.00851471		0.307187	972.107	0.00435488		0.00511979	941.892	0.00612845		0.00511979	1006.52	0.015956		0.00511979	1012.7	0.0134553		0.00511979	971.125	0.00617548
0.0775628	959.085	0.0119133		0.309808	961.212	0.00794904		0.286615	972.1	0.00406442		0.0775628	959.085	0.0119133		0.309808	961.212	0.00794904		0.286615	972.1	0.00406442		0.00477586	941.872	0.00571905		0.00477586	1006.54	0.0148989		0.00477586	1012.73	0.012562		0.00477586	971.118	0.00576296
0.0723696	959.07	0.0111244		0.289062	961.205	0.00742067		0.267421	972.094	0.00379326		0.0723696	959.07	0.0111244		0.289062	961.205	0.00742067		0.267421	972.094	0.00379326		0.00445504	941.854	0.00533686		0.00445504	1006.55	0.0139109		0.00445504	1012.75	0.0117274		0.00445504	971.111	0.00537784
0.0675241	959.056	0.0103872		0.269704	961.198	0.00692717		0.249512	972.088	0.00354012		0.0675241	959.056	0.0103872		0.269704	961.198	0.00692717		0.249512	972.088	0.00354012		0.00415576	941.836	0.00498008		0.00415576	1006.57	0.0129876		0.00415576	1012.77	0.0109477		0.00415576	971.105	0.00501834
0.0630031	959.043	0.00969834		0.251644	961.191	0.00646628		0.232802	972.083	0.00330383		0.0630031	959.043	0.00969834		0.251644	961.191	0.00646628		0.232802	972.083	0.00330383		0.0038766	941.82	0.00464704		0.0038766	1006.59	0.0121249		0.0038766	1012.79	0.0102193		0.0038766	971.099	0.00468276
0.0587847	959.031	0.00905478		0.234792	961.185	0.00603587		0.217211	972.078	0.00308325		0.0587847	959.031	0.00905478		0.234792	961.185	0.00603587		0.217211	972.078	0.00308325		0.00361618	941.805	0.00433619		0.00361618	1006.6	0.0113189		0.00361618	1012.81	0.00953888		0.00361618	971.093	0.00436952
0.0548488	959.019	0.00845357		0.219069	961.18	0.00563395		0.202665	972.073	0.00287736		0.0548488	959.019	0.00845357		0.219069	961.18	0.00563395		0.202665	972.073	0.00287736		0.00337326	941.791	0.00404604		0.00337326	1006.61	0.010566		0.00337326	1012.82	0.00890343		0.00337326	971.088	0.00407715
0.0511764	959.008	0.00789196		0.204399	961.174	0.00525865		0.189092	972.068	0.00268518		0.0511764	959.008	0.00789196		0.204399	961.174	0.00525865		0.189092	972.068	0.00268518		0.00314666	941.778	0.00377524		0.00314666	1006.62	0.00986264		0.00314666	1012.84	0.00830998		0.00314666	971.084	0.00380428
0.0477499	958.998	0.00736739		0.190711	961.17	0.00490822		0.176429	972.064	0.00250581		0.0477499	958.998	0.00736739		0.190711	961.17	0.00490822		0.176429	972.064	0.00250581		0.00293528	941.766	0.0035225		0.00293528	1006.64	0.00920573		0.00293528	1012.85	0.00775579		0.00293528	971.079	0.0035496
0.0445528	958.989	0.00687744		0.17794	961.165	0.00458104		0.164614	972.06	0.00233839		0.0445528	958.989	0.00687744		0.17794	961.165	0.00458104		0.164614	972.06	0.00233839		0.0027381	941.754	0.00328663		0.0027381	1006.65	0.00859222		0.0027381	1012.86	0.00723831		0.0027381	971.075	0.00331192
0.0415698	958.98	0.00641988		0.166025	961.161	0.00427558		0.15359	972.057	0.00218213		0.0415698	958.98	0.00641988		0.166025	961.161	0.00427558		0.15359	972.057	0.00218213		0.00255416	941.744	0.0030665		0.00255416	1006.66	0.0080193		0.00255416	1012.88	0.00675514		0.00255416	971.071	0.0030901
0.0387865	958.972	0.00599257		0.154907	961.157	0.0039904		0.143304	972.053	0.00203629		0.0387865	958.972	0.00599257		0.154907	961.157	0.0039904		0.143304	972.053	0.00203629		0.00238258	941.734	0.00286108		0.00238258	1006.67	0.00748431		0.00238258	1012.89	0.00630402		0.00238258	971.067	0.0028831
0.0361895	958.965	0.00559355		0.144533	961.153	0.00372418		0.133707	972.05	0.00190018		0.0361895	958.965	0.00559355		0.144533	961.153	0.00372418		0.133707	972.05	0.00190018		0.00222253	941.724	0.00266938		0.00222253	1006.67	0.00698478		0.00222253	1012.9	0.00588287		0.00222253	971.064	0.00268993
0.0337665	958.958	0.00522096		0.134854	961.15	0.00347565		0.124753	972.047	0.00177315		0.0337665	958.958	0.00522096		0.134854	961.15	0.00347565		0.124753	972.047	0.00177315		0.00207323	941.716	0.00249049		0.00207323	1006.68	0.00651839		0.00207323	1012.91	0.00548971		0.00207323	971.061	0.00250967
0.0315056	958.951	0.00487307		0.125824	961.146	0.00324366		0.116398	972.044	0.0016546		0.0315056	958.951	0.00487307		0.125824	961.146	0.00324366		0.116398	972.044	0.0016546		0.00193396	941.708	0.00232357		0.00193396	1006.69	0.00608296		0.00193396	1012.92	0.0051227		0.00193396	971.058	0.00234146
0.0293962	958.945	0.00454825		0.117398	961.143	0.0030271		0.108603	972.042	0.00154396		0.0293962	958.945	0.00454825		0.117398	961.143	0.0030271		0.108603	972.042	0.00154396		0.00180404	941.7	0.00216781		0.00180404	1006.7	0.00567647		0.00180404	1012.93	0.00478011		0.00180404	971.055	0.00218451
0.027428	958.939	0.004245		0.109536	961.141	0.00282496		0.10133	972.039	0.00144071		0.027428	958.939	0.004245		0.109536	961.141	0.00282496		0.10133	972.039	0.00144071		0.00168285	941.693	0.00202247		0.00168285	1006.7	0.00529701		0.00168285	1012.94	0.00446034		0.00168285	971.053	0.00203805
0.0255915	958.934	0.00396188		0.102201	961.138	0.00263628		0.0945438	972.037	0.00134436		0.0255915	958.934	0.00396188		0.102201	961.138	0.00263628		0.0945438	972.037	0.00134436		0.0015698	941.687	0.00188685		0.0015698	1006.71	0.0049428		0.0015698	1012.94	0.00416187		0.0015698	971.05	0.00190139
0.023878	958.928	0.00369758		0.0953573	961.135	0.00246018		0.0882122	972.035	0.00125444		0.023878	958.928	0.00369758		0.0953573	961.135	0.00246018		0.0882122	972.035	0.00125444		0.00146435	941.68	0.00176032		0.00146435	1006.72	0.00461217		0.00146435	1012.95	0.00388331		0.00146435	971.048	0.00177388
0.0222793	958.924	0.00345085		0.0889717	961.133	0.00229581		0.0823047	972.033	0.00117053		0.0222793	958.924	0.00345085		0.0889717	961.133	0.00229581		0.0823047	972.033	0.00117053		0.00136598	941.675	0.00164226		0.00136598	1006.72	0.00430357		0.00136598	1012.96	0.00362333		0.00136598	971.046	0.00165491
0.0207876	958.919	0.00322053		0.0830136	961.131	0.00214239		0.0767928	972.031	0.00109223		0.0207876	958.919	0.00322053		0.0830136	961.131	0.00214239		0.0767928	972.031	0.00109223		0.00127422	941.669	0.0015321		0.00127422	1006.73	0.00401554		0.00127422	1012.96	0.00338069		0.00127422	971.044	0.00154391
0.0193958	958.915	0.00300554		0.0774546	961.129	0.00199921		0.07165	972.03	0.00101915		0.0193958	958.915	0.00300554		0.0774546	961.129	0.00199921		0.07165	972.03	0.00101915		0.00118862	941.664	0.00142932		0.00118862	1006.73	0.00374673		0.00118862	1012.97	0.00315426		0.00118862	971.042	0.00144034
0.0180971	958.911	0.00280486		0.0722678	961.127	0.00186559		0.0668517	972.028	0.000950967		0.0180971	958.911	0.00280486		0.0722678	961.127	0.00186559		0.0668517	972.028	0.000950967		0.00110878	941.66	0.00133343		0.00110878	1006.74	0.00349585		0.00110878	1012.98	0.00294295		0.00110878	971.041	0.00134371
0.0168854	958.908	0.00261755		0.0674284	961.125	0.00174087		0.0623746	972.027	0.000887338		0.0168854	958.908	0.00261755		0.0674284	961.125	0.00174087		0.0623746	972.027	0.000887338		0.00103429	941.655	0.00124396		0.00103429	1006.74	0.00326171		0.00103429	1012.98	0.00274576		0.00103429	971.039	0.00125355
0.0157549	958.905	0.00244271		0.062913	961.124	0.00162448		0.0581975	972.025	0.000827962		0.0157549	958.905	0.00244271		0.062913	961.124	0.00162448		0.0581975	972.025	0.000827962		0.000964812	941.651	0.00116049		0.000964812	1006.74	0.00304322		0.000964812	1012.99	0.00256175		0.000964812	971.038	0.00116944
0.0147	958.901	0.00227953		0.0587	961.122	0.00151586		0.0543	972.024	0.000772557		0.0147	958.901	0.00227953		0.0587	961.122	0.00151586		0.0543	972.024	0.000772557		0.0009	941.648	0.00108262		0.0009	1006.75	0.00283932		0.0009	1012.99	0.00239005		0.0009	971.036	0.00109096

## Sheet: Figure 4c 
Figure 4c
Transformation Assay
Replicate	Strain	Transformation efficiency	Detection limit	Average Transformation efficiency	SD Average Transformation efficiency
1	parent (Lp02)	6e-06	2.9412e-08	1.9351e-05	2.4429e-05
2	parent (Lp02)	4.5067e-06	2.6667e-08
3	parent (Lp02)	4.7545e-05	9.0909e-09
1	ΔfimT	<d.l.	1.8519e-08	<d.l.
2	ΔfimT	<d.l.	1.9231e-08
3	ΔfimT	<d.l.	6.8966e-09
1	ΔfimU	4.2712e-05	1.6949e-08	2.8598e-05	1.5375e-05
2	ΔfimU	1.2214e-05	1.5267e-08
3	ΔfimU	3.0867e-05	7.2289e-09
1	ΔpilQ	<d.l.	1.9417e-08	<d.l.
2	ΔpilQ	<d.l.	1.4286e-08
3	ΔpilQ	<d.l.	1.2987e-08
1	ΔcomEC	<d.l.	2.8169e-08	<d.l.
2	ΔcomEC	<d.l.	2.1277e-08
3	ΔcomEC	<d.l.	2.5641e-08
1	ΔpilT	<d.l.	1.6529e-08	<d.l.
2	ΔpilT	<d.l.	1.9048e-08
3	ΔpilT	<d.l.	2.0202e-08
1	ΔfimT Ptac-fimT	7.0968e-06	1.6129e-08	1.3862e-05	8.4008e-06
2	ΔfimT Ptac-fimT	1.1224e-05	2.0408e-08
3	ΔfimT Ptac-fimT	2.3265e-05	2.0408e-08
1	ΔfimT Ptac-fimT R143Q	3.0612e-08	2.0408e-08	3.3068e-08	3.9349e-09
2	ΔfimT Ptac-fimT R143Q	3.7607e-08	1.7094e-08
3	ΔfimT Ptac-fimT R143Q	3.0986e-08	1.4085e-08
1	ΔfimT Ptac-fimT R146Q	<d.l.	1.9608e-08	2.1072e-08	2.1286e-09
2	ΔfimT Ptac-fimT R146Q	2.3529e-08	1.6807e-08
3	ΔfimT Ptac-fimT R146Q	<d.l.	1.2048e-08
1	ΔfimT Ptac-fimT R148Q	1.9057e-07	1.8868e-08	3.4733e-07	3.0066e-07
2	ΔfimT Ptac-fimT R148Q	1.5746e-07	5.5249e-08
3	ΔfimT Ptac-fimT R148Q	6.9398e-07	2.4096e-08
1	ΔfimT Ptac-fimT R146QR148Q	<d.l.	1.4286e-08	<d.l.
2	ΔfimT Ptac-fimT R146QR148Q	<d.l.	1.9802e-08
3	ΔfimT Ptac-fimT R146QR148Q	<d.l.	2.381e-08
1	ΔfimT Ptac-fimT 1428 R143QR146QR148Q	<d.l.	2.9412e-08	<d.l.
2	ΔfimT Ptac-fimT 1428 R143QR146QR148Q	<d.l.	2.5e-08
3	ΔfimT Ptac-fimT 1428 R143QR146QR148Q	<d.l.	2e-08
		Average Detection limit	1.9843e-08
		SD Average Detection limit	8.2282e-09
		#	Average detection limit was used to determine the Average Transformation efficiency for values <d.l.
			The expermients in Figure 1a and 4c have been performed in parallel hence why they are combined here

## Sheet: Figure 4d
Figure 4d
Transformation Assay
Replicate	Strain	Transformation efficiency	Detection limit	Average Transformation efficiency	SD Average Transformation efficiency
1	parent (Lp02)	5.7522e-06	4.4248e-08	5.5768e-06	2.5164e-07
2	parent (Lp02)	5.2885e-06	2.4038e-08
3	parent (Lp02)	5.6897e-06	1.4368e-08
1	ΔfimT	<d.l.	2.381e-08	<d.l.
2	ΔfimT	<d.l.	2.2321e-08
3	ΔfimT	<d.l.	1.3889e-08
1	ΔfimT Ptac-fimT	5.9223e-06	2.4272e-08	7.1989e-06	2.3618e-06
2	ΔfimT Ptac-fimT	5.75e-06	3.125e-08
3	ΔfimT Ptac-fimT	9.9242e-06	1.8939e-08
1	ΔfimT Ptac-fimT G150Q	3.2558e-06	2.907e-08	6.5479e-06	3.6414e-06
2	ΔfimT Ptac-fimT G150Q	5.9286e-06	3.5714e-08
3	ΔfimT Ptac-fimT G150Q	1.0459e-05	2.551e-08
1	ΔfimT Ptac-fimT S122Q	1.6576e-06	1.3587e-08	2.1305e-06	1.2788e-06
2	ΔfimT Ptac-fimT S122Q	1.1555e-06	1.0504e-08
3	ΔfimT Ptac-fimT S122Q	3.5784e-06	2.451e-08
1	ΔfimT Ptac-fimT S107Q	3.2828e-06	2.5253e-08	4.7081e-06	1.4111e-06
2	ΔfimT Ptac-fimT S107Q	4.7368e-06	4.386e-08
3	ΔfimT Ptac-fimT S107Q	6.1047e-06	2.907e-08
		Average Detection limit	2.5234e-08
		SD Average Detection limit	9.5066e-09

## Sheet: Figure 5a
Figure 5a
EMSA FimT orthologues
	FimTLp	FimULp	FimTPa	FimUPa		FimTXc	FimUXc

## Sheet: Figure 5b
Figure 5b
Transformation Assay
Replicate	Strain	Transformation efficiency	Detection limit	Average Transformation efficiency	SD Average Transformation efficiency
1	parent (Lp02)	1.69811e-05	2.83019e-08	7.50407e-06	8.21856e-06
2	parent (Lp02)	3.19424e-06	2.15827e-08
3	parent (Lp02)	2.33684e-06	3.15789e-08
1	ΔfimT	<d.l.	3.48837e-08	<d.l.
2	ΔfimT	<d.l.	2.9703e-08
3	ΔfimT	<d.l.	2.34375e-08
1	ΔfimT Ptac-fimT	2.58462e-06	5.12821e-08	9.04031e-06	6.40503e-06
2	ΔfimT Ptac-fimT	9.14286e-06	4.7619e-08
3	ΔfimT Ptac-fimT	1.53934e-05	4.91803e-08
1	ΔfimT Ptac-fimTPa	<d.l.	2.9703e-08	<d.l.
2	ΔfimT Ptac-fimTPa	<d.l.	5.45455e-08
3	ΔfimT Ptac-fimTPa	<d.l.	9.09091e-08
1	ΔfimT Ptac-fimTXc	<d.l.	2.72727e-08	<d.l.
2	ΔfimT Ptac-fimTXc	<d.l.	3.06122e-08
3	ΔfimT Ptac-fimTXc	<d.l.	8e-08
1	ΔfimT Ptac-fimT Chimera 1	2.55484e-06	6.45161e-08	1.85391e-06	1.04309e-06
2	ΔfimT Ptac-fimT Chimera 1	6.55172e-07	6.89655e-08
3	ΔfimT Ptac-fimT Chimera 1	2.35172e-06	6.89655e-08
1	ΔfimT Ptac-fimT Chimera 2	<d.l.	3.15789e-08	<d.l.
2	ΔfimT Ptac-fimT Chimera 2	<d.l.	6.06061e-08
3	ΔfimT Ptac-fimT Chimera 2	<d.l.	7.14286e-08
		Average Detection limit	4.74606e-08
		SD Average Detection limit	2.07075e-08

[truncated: 6 more sheets: Figure 5c, Figure 5d, Supplementary Figure 1a, Supplementary Figure 1b, Supplementary Figure 3, Supplementary Figure 5]
